# Supplementary material for: A new perspective on selenium’s impact on renal function: European population-based analysis of plasma proteome-mediated Mendelian randomization study
Source: Front Endocrinol (Lausanne). 2024 Sep 12;15:1410463. doi: 10.3389/fendo.2024.1410463 (PMC11424436; doi:10.3389/fendo.2024.1410463)
Supplement: Supplementary file 5 [file Table1.xlsx]

## Sheet: 1
Supplementary Table 1. STROBE-MR checklist of recommended items to address in reports of Mendelian randomization studies1 2
Item No.	Section	Checklist item	Page No.	Relevant text from manuscript
1	TITLE and ABSTRACT	Indicate Mendelian randomization (MR) as the study’s design in the title and/or the abstract if that is a main purpose of the study	2	Utilizing two-sample two-step mediating mendelian randomization (MR) methodology to investigate the causal relationship between selenium level and renal function as well as the role of the plasma proteome in mediating them.
	INTRODUCTION
2	Background	Explain the scientific background and rationale for the reported study. What is the exposure? Is a potential causal relationship between exposure and outcome plausible? Justify why MR is a helpful method to address the study question	3	Many observational studies have found a strong association between selenium and CKD(9-11). Selenium levels are usually lower in CKD patients than normal people(12, 13), but whether selenium supplementation can benefit CKD patients is still controversial(14, 15).
3	Objectives	State specific objectives clearly, including pre-specified causal hypotheses (if any). State that MR is a method that, under specific assumptions, intends to estimate causal effects	3	Mendelian randomization (MR) is a research approach that utilizes genetic variation as an instrumental variables to examine whether exposure factor has a causal effect on health outcome(16). Compared to conventional methods, MR could avoid reverse causation bias and attenuates the interference of confounding factors, so it is becoming increasingly popular in epidemiologic studies(17).
	METHODS
4	Study design and data sources	Present key elements of the study design early in the article. Consider including a table listing sources of data for all phases of the study. For each data source contributing to the analysis, describe the following:
	a)	Setting: Describe the study design and the underlying population, if possible. Describe the setting, locations, and relevant dates, including periods of recruitment, exposure, follow-up, and data collection, when available.	4	The instrumental variables closely associated with selenium levels were obtained from a large GWAS meta-analysis of toenail and blood selenium(23). Toenail selenium concentrations were collected from 4,162 individuals of European descent from four cohorts in the United States (adjusted for genetic associations based on sex, age, smoking status and study-specific covariates)(24-27).
	b)	Participants: Give the eligibility criteria, and the sources and methods of selection of participants. Report the sample size, and whether any power or sample size calculations were carried out prior to the main analysis	4	Blood selenium concentrations were collected from 2603 Australian twin pairs and their families and 2874 pregnant women from England (adjusted for genetic associations based on sex, age and within- family relatedness)(28). GWAS summary data for plasma proteome levels were gathered from the genomic atlas of the human plasma proteome published by Sun et al. in 2018(19), which genome-wide tested 328…
	c)	Describe measurement, quality control and selection of genetic variants	4	Blood selenium concentrations were collected from 2603 Australian twin pairs and their families and 2874 pregnant women from England (adjusted for genetic associations based on sex, age and within- family relatedness)(28).
	d)	For each exposure, outcome, and other relevant variables, describe methods of assessment and diagnostic criteria for diseases	4	GWAS summary data for kidney function (eGFR) were derived from the largest GWAS meta-analysis for kidney function to date(29), which included the data from UK Biobank (n = 436561) and Chronic Kidney Disease Genetics (CKDGen) Consortium (n = 765348). In UKB, GFR was estimated based on the CKD-EPI formula, whereas in CKDGen, GFR was estimated based on the CKD-EPI formula (for individuals > 18 years…
	e)	Provide details of ethics committee approval and participant informed consent, if relevant	4	All participants have provided informed consent.
5	Assumptions	Explicitly state the three core IV assumptions for the main analysis (relevance, independence and exclusion restriction) as well assumptions for any additional or sensitivity analysis	4	To ensure the reliability of MR analyses, three central assumptions must be met(30): (1) the instrumental variables are closely associated with exposure, (2) the instrumental variables independent of any confounders, (3) the instrumental variables affect the outcome only through exposure rather than any other causal pathway.
6	Statistical methods: main analysis	Describe statistical methods and statistics used
	a)	Describe how quantitative variables were handled in the analyses (i.e., scale, units, model)	4	Besides the classical inverse-variance weighting (IVW), we also employed three different hypothesis-based MR methods using instrumental variables to explore the causal relationships: MR-Egger regression, weighted median (WM), and MR Robust Adjusted Profile Score (MR-RAPS).
	b)	Describe how genetic variants were handled in the analyses and, if applicable, how their weights were selected	4	we employed the following criteria for IV selection(14): 1. We selected single nucleotide polymorphisms (SNPs) that exhibited a genome-wide significance level association with the exposure (P<5×10-6). 2. We excluded SNPs that displayed linkage disequilibrium within a 10,000 kb window (r2>0.001). 3. SNPs with an F-statistic of less than 10 were excluded. 4. We excluded SNPs significantly associate…
	c)	Describe the MR estimator (e.g. two-stage least squares, Wald ratio) and related statistics. Detail the included covariates and, in case of two-sample MR, whether the same covariate set was used for adjustment in the two samples	4	Ambiguous SNPs and palindromic SNPs were excluded to ensure the reliability of the analyses and the feasibility of the interpretation. F-statistic of each SNP was also calculated to measure its strength as instrumental variable. SNPs with F-statistic <10 were excluded as they were considered weak instrumental variable(31). The MR-PRESSO method provides an effective approach for detecting and corr…
	d)	Explain how missing data were addressed	4	Ambiguous SNPs and palindromic SNPs were excluded to ensure the reliability of the analyses and the feasibility of the interpretation.
	e)	If applicable, indicate how multiple testing was addressed	Not available	Not available
7	Assessment of assumptions	Describe any methods or prior knowledge used to assess the assumptions or justify their validity	4	Based on the above guidelines, we selected SNPs associated with exposure at the genome-wide significant level (p-value < 5 × 10-8) or Genome-wide potential significance level (p-value < 1 × 10-5) in case of insufficient SNPs and removed SNPs with linkage disequilibrium based on r2 < 0.001 and window size of > 10000 kb. Ambiguous SNPs and palindromic SNPs were excluded to ensure the reliability of…
8	Sensitivity analyses and additional analyses	Describe any sensitivity analyses or additional analyses performed (e.g. comparison of effect estimates from different approaches, independent replication, bias analytic techniques, validation of instruments, simulations)	5	Sensitivity analyses mainly include horizontal pleiotropy, heterogeneity tests and leave-one-out analysis. Horizontal pleiotropy was assessed using the MR-Egger method, and when the p-value of the MR-Egger intercept was less than 0.05, the instrumental variable was considered to be severely affected by horizontal pleiotropy, suggesting that the result was unreliable. When horizontal pleiotropy is…
9	Software and pre-registration
	a)	Name statistical software and package(s), including version and settings used	5	Statistical calculations and results visualization were conducted using R software (version 4.3.1) and R software packages "TwoSample MR", "MR-PRESSO", "mr.raps".
	b)	State whether the study protocol and details were pre-registered (as well as when and where)	Not available	Not available
	RESULTS
10	Descriptive data
	a)	Report the numbers of individuals at each stage of included studies and reasons for exclusion. Consider use of a flow diagram	6	In the MR analysis, we initially screened 12 SNPs related to selenium levels and found no weak instrumental variables; the MR-PRESSO test detected no SNPs with pleiotropy; the MR-Steiger test identified no SNPs with reverse causality. No SNPs associated with potential confounders were found, and four SNPs potentially related to the outcomes were excluded. Ultimately, eight qualified SNPs were inc…
	b)	Report summary statistics for phenotypic exposure(s), outcome(s), and other relevant variables (e.g. means, SDs, proportions)	Supplementary table 4	Supplementary table 4
	c)	If the data sources include meta-analyses of previous studies, provide the assessments of heterogeneity across these studies	Not available	Not available
	d)	For two-sample MR:	i. Supplementary table 5	i. Supplementary table 5
		i. Provide justification of the similarity of the genetic variant-exposure associations between the exposure and outcome samples	ii. 4	ii. Based on the information from the data set sources, there is no sample overlap in the MR analysis of this study.
		ii. Provide information on the number of individuals who overlap between the exposure and outcome studies
11	Main results
	a)	Report the associations between genetic variant and exposure, and between genetic variant and outcome, preferably on an interpretable scale	Supplementary table 5	Supplementary table 5
	b)	Report MR estimates of the relationship between exposure and outcome, and the measures of uncertainty from the MR analysis, on an interpretable scale, such as odds ratio or relative risk per SD difference	6	As shown in Figure2-C, in the MR analysis, an increase in selenium level was found to decrease eGFR levels (OR (95% CI): 0.997 (0.996 ~ 0.999), P=0.001, with no observed heterogeneity and pleiotropy).
	c)	If relevant, consider translating estimates of relative risk into absolute risk for a meaningful time period	Not available	Not available
	d)	Consider plots to visualize results (e.g. forest plot, scatterplot of associations between genetic variants and outcome versus between genetic variants and exposure)	Supplementary Figures 1-4	Supplementary Figures 1-4
12	Assessment of assumptions
	a)	Report the assessment of the validity of the assumptions	Supplementary table 4-8	Supplementary table 4-8
	b)	Report any additional statistics (e.g., assessments of heterogeneity across genetic variants, such as I2, Q statistic or E-value)	Supplementary table 4-8	Supplementary table 4-8
13	Sensitivity analyses and additional analyses
	a)	Report any sensitivity analyses to assess the robustness of the main results to violations of the assumptions	Supplementary table 4-8; Supplementary Figures 1-4	Supplementary table 4-8; Supplementary Figures 1-4
	b)	Report results from other sensitivity analyses or additional analyses	Supplementary table 4-8; Supplementary Figures 1-4	Supplementary table 4-8; Supplementary Figures 1-4
	c)	Report any assessment of direction of causal relationship (e.g., bidirectional MR)	Supplementary table 6	Supplementary table 6
	d)	When relevant, report and compare with estimates from non-MR analyses	Not available	Not available
	e)	Consider additional plots to visualize results (e.g., leave-one-out analyses)	Supplementary Figures 1-4	Supplementary Figures 1-4
	DISCUSSION
14	Key results	Summarize key results with reference to study objectives	7	Results of this study found that increased selenium levels could lead to decreased renal function, so supplementation of selenium must be taken with extreme caution, especially for patients with CKD.
15	Limitations	Discuss limitations of the study, taking into account the validity of the IV assumptions, other sources of potential bias, and imprecision. Discuss both direction and magnitude of any potential bias and any efforts to address them	8	However, it is crucial to acknowledge certain limitations in our study. First, the genetic analyses in this study were performed on individuals of European ancestry, so generalization of the findings to other ethnic populations is limited. Second, selenium levels in populations are closely related to geographic variation, thus also limiting the generalization of the findings to different geograph…
16	Interpretation
	a)	Meaning: Give a cautious overall interpretation of results in the context of their limitations and in comparison with other studies	8	Our two-sample MR analysis uses stringent criteria and provides compelling insights into the intricate relationship between the levels of selenium in vivo and renal function, suggesting that increased selenium levels are associated with decreased renal function. Furthermore, our mediation analysis revealed the important role of plasma proteome as mediators, depicting the causal trajectories from …
	b)	Mechanism: Discuss underlying biological mechanisms that could drive a potential causal relationship between the investigated exposure and the outcome, and whether the gene-environment equivalence assumption is reasonable. Use causal language carefully, clarifying that IV estimates may provide causal effects only under certain assumptions	8	Selenium is important for thyroxine biosynthesis. The thyroid gland expresses selenoproteins such as glutathione peroxidase, selenoprotein P and thioredoxin reductase, which together form the antioxidant system to mitigate the damage to thyroid cells caused by reactive oxygen species generated during thyroxine biosynthesis, and thus maintains the normal function of thyroid tissue(53)......
	c)	Clinical relevance: Discuss whether the results have clinical or public policy relevance, and to what extent they inform effect sizes of possible interventions	7	Results of this study found that increased selenium levels could lead to decreased renal function, so supplementation of selenium must be taken with extreme caution, especially for patients with CKD.
17	Generalizability	Discuss the generalizability of the study results (a) to other populations, (b) across other exposure periods/timings, and (c) across other levels of exposure	8	However, it is crucial to acknowledge certain limitations in our study. First, the genetic analyses in this study were performed on individuals of European ancestry, so generalization of the findings to other ethnic populations is limited. Second, selenium levels in populations are closely related to geographic variation, thus also limiting the generalization of the findings to different geograph…
	OTHER INFORMATION
18	Funding	Describe sources of funding and the role of funders in the present study and, if applicable, sources of funding for the databases and original study or studies on which the present study is based	9	This study was supported by the National Natural Science Foundation of China (Grant No. 81974094) and Natural Science Foundation of Jilin Province (Grant No. 20210101259JC).
19	Data and data sharing	Provide the data used to perform all analyses or report where and how the data can be accessed, and reference these sources in the article. Provide the statistical code needed to reproduce the results in the article, or report whether the code is publicly accessible and if so, where	4	The instrumental variables closely associated with selenium levels were obtained from a large GWAS meta-analysis of toenail and blood selenium(23)......
20	Conflicts of Interest	All authors should declare all potential conflicts of interest	8	The authors declare that the research was conducted in the absence of any commercial or financial relationships that could be construed as a potential conflict of interest.
This checklist is copyrighted by the Equator Network under the Creative Commons Attribution 3.0 Unported (CC BY 3.0) license.
1	Skrivankova VW, Richmond RC, Woolf BAR, Yarmolinsky J, Davies NM, Swanson SA, et al. Strengthening the Reporting of Observational Studies in Epidemiology using Mendelian Randomization (STROBE-MR) Statement. JAMA. 2021;under review.
2	Skrivankova VW, Richmond RC, Woolf BAR, Davies NM, Swanson SA, VanderWeele TJ, et al. Strengthening the Reporting of Observational Studies in Epidemiology using Mendelian Randomisation (STROBE-MR): Explanation and Elaboration. BMJ. 2021;375:n2233.

## Sheet: 2
Supplementary Table 02. Dataset information included in MR studies
Note: Trait, Phenotype of the dataset; Ncase, Number of cases; Ncontrol, Number of controls; Nsnp, Number of available SNPs.
Trait	Case	Sample size	Year	Author	Gender	Population	NSNP
eGFR	1201909	1201909	2023	Stanzick	Males and Females	European	8844847
Selenium	4162	4162	2023	Corneli	Males and Females	European	21069470
APOBEC1 complementation factor	3301	3301	2018	Sun BB	Males and Females	European	10534735
Histo-blood group ABO system transferase	3301	3301	2018	Sun BB	Males and Females	European	10534735
Angiopoietin-related protein 7	3301	3301	2018	Sun BB	Males and Females	European	10534735
RNA-binding protein EWS	3301	3301	2018	Sun BB	Males and Females	European	10534735
Exosome complex component CSL4	3301	3301	2018	Sun BB	Males and Females	European	10534735
Exosome complex component RRP40	3301	3301	2018	Sun BB	Males and Females	European	10534735
Exostosin-like 2	3301	3301	2018	Sun BB	Males and Females	European	10534735
Ezrin	3301	3301	2018	Sun BB	Males and Females	European	10534735
Coagulation factor Xa	3301	3301	2018	Sun BB	Males and Females	European	10534735
Coagulation Factor X	3301	3301	2018	Sun BB	Males and Females	European	10534735
Prothrombin	3301	3301	2018	Sun BB	Males and Females	European	10534735
Tissue Factor	3301	3301	2018	Sun BB	Males and Females	European	10534735
Coagulation Factor VIII	3301	3301	2018	Sun BB	Males and Females	European	10534735
Ankyrin-2	3301	3301	2018	Sun BB	Males and Females	European	10534735
Fatty-acid amide hydrolase 2	3301	3301	2018	Sun BB	Males and Females	European	10534735
Fatty acid-binding protein, liver	3301	3301	2018	Sun BB	Males and Females	European	10534735
Fatty acid-binding protein, heart	3301	3301	2018	Sun BB	Males and Females	European	10534735
Fatty acid-binding protein, adipocyte	3301	3301	2018	Sun BB	Males and Females	European	10534735
Fatty acid-binding protein, epidermal	3301	3301	2018	Sun BB	Males and Females	European	10534735
FAS-associated factor 2	3301	3301	2018	Sun BB	Males and Females	European	10534735
Fumarylacetoacetase	3301	3301	2018	Sun BB	Males and Females	European	10534735
Fas apoptotic inhibitory molecule 3	3301	3301	2018	Sun BB	Males and Females	European	10534735
Ankyrin repeat domain-containing protein 27	3301	3301	2018	Sun BB	Males and Females	European	10534735
Protein FAM107A	3301	3301	2018	Sun BB	Males and Females	European	10534735
Protein FAM107B	3301	3301	2018	Sun BB	Males and Females	European	10534735
Protein FAM134B	3301	3301	2018	Sun BB	Males and Females	European	10534735
Protein FAM150B	3301	3301	2018	Sun BB	Males and Females	European	10534735
Protein FAM151A	3301	3301	2018	Sun BB	Males and Females	European	10534735
Membrane protein FAM159B	3301	3301	2018	Sun BB	Males and Females	European	10534735
Protein FAM163A	3301	3301	2018	Sun BB	Males and Females	European	10534735
Protein FAM163B	3301	3301	2018	Sun BB	Males and Females	European	10534735
Protein FAM171B	3301	3301	2018	Sun BB	Males and Females	European	10534735
Ankyrin repeat domain-containing protein 46	3301	3301	2018	Sun BB	Males and Females	European	10534735
Protein FAM172A	3301	3301	2018	Sun BB	Males and Females	European	10534735
Protein FAM173A	3301	3301	2018	Sun BB	Males and Females	European	10534735
Membrane protein FAM174A	3301	3301	2018	Sun BB	Males and Females	European	10534735
Membrane protein FAM174B	3301	3301	2018	Sun BB	Males and Females	European	10534735
BRISC complex subunit Abro1	3301	3301	2018	Sun BB	Males and Females	European	10534735
Protein FAM177A1	3301	3301	2018	Sun BB	Males and Females	European	10534735
Protein FAM189A2	3301	3301	2018	Sun BB	Males and Females	European	10534735
Acidic leucine-rich nuclear phosphoprotein 32 family member A	3301	3301	2018	Sun BB	Males and Females	European	10534735
Protein FAM19A2	3301	3301	2018	Sun BB	Males and Females	European	10534735
Protein FAM19A3	3301	3301	2018	Sun BB	Males and Females	European	10534735
Protein FAM19A4	3301	3301	2018	Sun BB	Males and Females	European	10534735
Protein FAM19A5	3301	3301	2018	Sun BB	Males and Females	European	10534735
Protein FAM209B	3301	3301	2018	Sun BB	Males and Females	European	10534735
Pseudokinase FAM20A	3301	3301	2018	Sun BB	Males and Females	European	10534735
Glycosaminoglycan xylosylkinase	3301	3301	2018	Sun BB	Males and Females	European	10534735
Redox-regulatory protein FAM213A	3301	3301	2018	Sun BB	Males and Females	European	10534735
Protein FAM24B	3301	3301	2018	Sun BB	Males and Females	European	10534735
Protein FAM3B	3301	3301	2018	Sun BB	Males and Females	European	10534735
Acidic leucine-rich nuclear phosphoprotein 32 family member B	3301	3301	2018	Sun BB	Males and Females	European	10534735
Protein FAM3D	3301	3301	2018	Sun BB	Males and Females	European	10534735
MIP18 family protein FAM96A	3301	3301	2018	Sun BB	Males and Females	European	10534735
E3 ubiquitin-protein ligase FANCL	3301	3301	2018	Sun BB	Males and Females	European	10534735
Prolyl endopeptidase FAP	3301	3301	2018	Sun BB	Males and Females	European	10534735
Phenylalanine--tRNA ligase, mitochondrial	3301	3301	2018	Sun BB	Males and Females	European	10534735
Tumor necrosis factor receptor superfamily member 6	3301	3301	2018	Sun BB	Males and Females	European	10534735
Tumor necrosis factor ligand superfamily member 6, soluble form	3301	3301	2018	Sun BB	Males and Females	European	10534735
Annexin A10	3301	3301	2018	Sun BB	Males and Females	European	10534735
Fetal and adult testis-expressed transcript protein	3301	3301	2018	Sun BB	Males and Females	European	10534735
Fatty acid hydroxylase domain-containing protein 2	3301	3301	2018	Sun BB	Males and Females	European	10534735
Fibulin-1	3301	3301	2018	Sun BB	Males and Females	European	10534735
Fructose-1,6-bisphosphatase 1	3301	3301	2018	Sun BB	Males and Females	European	10534735
Fructose-1,6-bisphosphatase isozyme 2	3301	3301	2018	Sun BB	Males and Females	European	10534735
F-box/LRR-repeat protein 4	3301	3301	2018	Sun BB	Males and Females	European	10534735
F-box/LRR-repeat protein 5	3301	3301	2018	Sun BB	Males and Females	European	10534735
F-box only protein 3	3301	3301	2018	Sun BB	Males and Females	European	10534735
Annexin A1	3301	3301	2018	Sun BB	Males and Females	European	10534735
High affinity immunoglobulin alpha and immunoglobulin mu Fc receptor	3301	3301	2018	Sun BB	Males and Females	European	10534735
Immunoglobulin alpha Fc receptor	3301	3301	2018	Sun BB	Males and Females	European	10534735
Low affinity immunoglobulin epsilon Fc receptor	3301	3301	2018	Sun BB	Males and Females	European	10534735
High affinity immunoglobulin gamma Fc receptor I	3301	3301	2018	Sun BB	Males and Females	European	10534735
Low affinity immunoglobulin gamma Fc region receptor II-a	3301	3301	2018	Sun BB	Males and Females	European	10534735
Low affinity immunoglobulin gamma Fc region receptor II-b	3301	3301	2018	Sun BB	Males and Females	European	10534735
Low affinity immunoglobulin gamma Fc region receptor III-B	3301	3301	2018	Sun BB	Males and Females	European	10534735
Ficolin-1	3301	3301	2018	Sun BB	Males and Females	European	10534735
Ficolin-2	3301	3301	2018	Sun BB	Males and Females	European	10534735
Fc receptor-like protein 1	3301	3301	2018	Sun BB	Males and Females	European	10534735
Annexin A2	3301	3301	2018	Sun BB	Males and Females	European	10534735
Fc receptor-like protein 2	3301	3301	2018	Sun BB	Males and Females	European	10534735
Fc receptor-like protein 3	3301	3301	2018	Sun BB	Males and Females	European	10534735
Fc receptor-like protein 4	3301	3301	2018	Sun BB	Males and Females	European	10534735
Fc receptor-like protein 5	3301	3301	2018	Sun BB	Males and Females	European	10534735
Fc receptor-like protein 6	3301	3301	2018	Sun BB	Males and Females	European	10534735
Flap endonuclease 1	3301	3301	2018	Sun BB	Males and Females	European	10534735
D-dimer	3301	3301	2018	Sun BB	Males and Females	European	10534735
Fibroblast growth factor 10	3301	3301	2018	Sun BB	Males and Females	European	10534735
Fibroblast growth factor 1	3301	3301	2018	Sun BB	Males and Females	European	10534735
Fibroblast growth factor 16	3301	3301	2018	Sun BB	Males and Females	European	10534735
Fibroblast growth factor 19	3301	3301	2018	Sun BB	Males and Females	European	10534735
Fibroblast growth factor 20	3301	3301	2018	Sun BB	Males and Females	European	10534735
Fibroblast growth factor 23	3301	3301	2018	Sun BB	Males and Females	European	10534735
Fibroblast growth factor 4	3301	3301	2018	Sun BB	Males and Females	European	10534735
Fibroblast growth factor 5	3301	3301	2018	Sun BB	Males and Females	European	10534735
Fibroblast growth factor 6	3301	3301	2018	Sun BB	Males and Females	European	10534735
Fibroblast growth factor 7	3301	3301	2018	Sun BB	Males and Females	European	10534735
Fibroblast growth factor 8 isoform B	3301	3301	2018	Sun BB	Males and Females	European	10534735
Acetyl-CoA carboxylase 2	3301	3301	2018	Sun BB	Males and Females	European	10534735
Annexin A9	3301	3301	2018	Sun BB	Males and Females	European	10534735
Fibroblast growth factor 8 isoform A	3301	3301	2018	Sun BB	Males and Females	European	10534735
Fibroblast growth factor 9	3301	3301	2018	Sun BB	Males and Females	European	10534735
Fibroblast growth factor receptor 2	3301	3301	2018	Sun BB	Males and Females	European	10534735
Fibroblast growth factor receptor 3	3301	3301	2018	Sun BB	Males and Females	European	10534735
Fibroblast growth factor receptor 4	3301	3301	2018	Sun BB	Males and Females	European	10534735
Tyrosine-protein kinase Fgr	3301	3301	2018	Sun BB	Males and Females	European	10534735
Bis(5'-adenosyl)-triphosphatase	3301	3301	2018	Sun BB	Males and Females	European	10534735
Fibrinogen C domain-containing protein 1	3301	3301	2018	Sun BB	Males and Females	European	10534735
Polyphosphoinositide phosphatase	3301	3301	2018	Sun BB	Males and Females	European	10534735
Retina-specific copper amine oxidase	3301	3301	2018	Sun BB	Males and Females	European	10534735
Vascular endothelial growth factor D	3301	3301	2018	Sun BB	Males and Females	European	10534735
Four-jointed box protein 1	3301	3301	2018	Sun BB	Males and Females	European	10534735
Peptidyl-prolyl cis-trans isomerase FKBP14	3301	3301	2018	Sun BB	Males and Females	European	10534735
Peptidyl-prolyl cis-trans isomerase FKBP2	3301	3301	2018	Sun BB	Males and Females	European	10534735
Inactive peptidyl-prolyl cis-trans isomerase FKBP6	3301	3301	2018	Sun BB	Males and Females	European	10534735
Peptidyl-prolyl cis-trans isomerase FKBP7	3301	3301	2018	Sun BB	Males and Females	European	10534735
Filamin-A	3301	3301	2018	Sun BB	Males and Females	European	10534735
AP-4 complex subunit mu-1	3301	3301	2018	Sun BB	Males and Females	European	10534735
Leucine-rich repeat transmembrane protein FLRT1	3301	3301	2018	Sun BB	Males and Females	European	10534735
Leucine-rich repeat transmembrane protein FLRT2	3301	3301	2018	Sun BB	Males and Females	European	10534735
Leucine-rich repeat transmembrane protein FLRT3	3301	3301	2018	Sun BB	Males and Females	European	10534735
Receptor-type tyrosine-protein kinase FLT3	3301	3301	2018	Sun BB	Males and Females	European	10534735
Fms-related tyrosine kinase 3 ligand	3301	3301	2018	Sun BB	Males and Females	European	10534735
Vascular endothelial growth factor receptor 3	3301	3301	2018	Sun BB	Males and Females	European	10534735
Apoptotic protease-activating factor 1	3301	3301	2018	Sun BB	Males and Females	European	10534735
Feline leukemia virus subgroup C receptor-related protein 1	3301	3301	2018	Sun BB	Males and Females	European	10534735
Fibronectin Fragment 4	3301	3301	2018	Sun BB	Males and Females	European	10534735
Fibronectin type III domain-containing protein 4	3301	3301	2018	Sun BB	Males and Females	European	10534735
Fibronectin type III domain-containing protein 5	3301	3301	2018	Sun BB	Males and Females	European	10534735
Glutamate carboxypeptidase 2	3301	3301	2018	Sun BB	Males and Females	European	10534735
Forkhead box protein C2	3301	3301	2018	Sun BB	Males and Females	European	10534735
Forkhead box protein J2	3301	3301	2018	Sun BB	Males and Females	European	10534735
Forkhead box protein L2	3301	3301	2018	Sun BB	Males and Females	European	10534735
Tyrosine-protein kinase FRK	3301	3301	2018	Sun BB	Males and Females	European	10534735
Amyloid beta A4 precursor protein-binding family B member 1	3301	3301	2018	Sun BB	Males and Females	European	10534735
Secreted frizzled-related protein 3	3301	3301	2018	Sun BB	Males and Females	European	10534735
Follistatin	3301	3301	2018	Sun BB	Males and Females	European	10534735
Follistatin-related protein 1	3301	3301	2018	Sun BB	Males and Females	European	10534735
Follistatin-related protein 3	3301	3301	2018	Sun BB	Males and Females	European	10534735
Follistatin-related protein 4	3301	3301	2018	Sun BB	Males and Females	European	10534735
Follistatin-related protein 5	3301	3301	2018	Sun BB	Males and Females	European	10534735
Ferritin	3301	3301	2018	Sun BB	Males and Females	European	10534735
Furin	3301	3301	2018	Sun BB	Males and Females	European	10534735
Alpha-(1,3)-fucosyltransferase 10	3301	3301	2018	Sun BB	Males and Females	European	10534735
Galactoside 3(4)-L-fucosyltransferase	3301	3301	2018	Sun BB	Males and Females	European	10534735
Alpha-(1,3)-fucosyltransferase 5	3301	3301	2018	Sun BB	Males and Females	European	10534735
Alpha-(1,6)-fucosyltransferase	3301	3301	2018	Sun BB	Males and Females	European	10534735
Alpha-(1,3)-fucosyltransferase 9	3301	3301	2018	Sun BB	Males and Females	European	10534735
Fragile X mental retardation syndrome-related protein 1	3301	3301	2018	Sun BB	Males and Females	European	10534735
Tyrosine-protein kinase Fyn	3301	3301	2018	Sun BB	Males and Females	European	10534735
G0/G1 switch protein 2	3301	3301	2018	Sun BB	Males and Females	European	10534735
Protein G6b	3301	3301	2018	Sun BB	Males and Females	European	10534735
Amyloid beta A4 precursor protein-binding family B member 2	3301	3301	2018	Sun BB	Males and Females	European	10534735
Gamma-aminobutyric acid receptor-associated protein-like 1	3301	3301	2018	Sun BB	Males and Females	European	10534735
Gamma-aminobutyric acid receptor-associated protein-like 2	3301	3301	2018	Sun BB	Males and Females	European	10534735
Gamma-aminobutyric acid type B receptor subunit 2	3301	3301	2018	Sun BB	Males and Females	European	10534735
Growth arrest and DNA damage-inducible proteins-interacting protein 1	3301	3301	2018	Sun BB	Males and Females	European	10534735
Galanin peptides	3301	3301	2018	Sun BB	Males and Females	European	10534735
Polypeptide N-acetylgalactosaminyltransferase 10	3301	3301	2018	Sun BB	Males and Females	European	10534735
Polypeptide N-acetylgalactosaminyltransferase 11	3301	3301	2018	Sun BB	Males and Females	European	10534735
Polypeptide N-acetylgalactosaminyltransferase 16	3301	3301	2018	Sun BB	Males and Females	European	10534735
Polypeptide N-acetylgalactosaminyltransferase 1	3301	3301	2018	Sun BB	Males and Females	European	10534735
Polypeptide N-acetylgalactosaminyltransferase 2	3301	3301	2018	Sun BB	Males and Females	European	10534735
Polypeptide N-acetylgalactosaminyltransferase 3	3301	3301	2018	Sun BB	Males and Females	European	10534735
N-acetylgalactosaminyltransferase 7	3301	3301	2018	Sun BB	Males and Females	European	10534735
Galanin-like peptide	3301	3301	2018	Sun BB	Males and Females	European	10534735
Gigaxonin	3301	3301	2018	Sun BB	Males and Females	European	10534735
Glyceraldehyde-3-phosphate dehydrogenase, testis-specific	3301	3301	2018	Sun BB	Males and Females	European	10534735
Growth arrest-specific protein 1	3301	3301	2018	Sun BB	Males and Females	European	10534735
Guanylate-binding protein 6	3301	3301	2018	Sun BB	Males and Females	European	10534735
Vitamin D-binding protein	3301	3301	2018	Sun BB	Males and Females	European	10534735
Amyloid beta A4 precursor protein-binding family B member 3	3301	3301	2018	Sun BB	Males and Females	European	10534735
Grancalcin	3301	3301	2018	Sun BB	Males and Females	European	10534735
Glucagon	3301	3301	2018	Sun BB	Males and Females	European	10534735
GTP cyclohydrolase 1	3301	3301	2018	Sun BB	Males and Females	European	10534735
Glucokinase	3301	3301	2018	Sun BB	Males and Females	European	10534735
Glucokinase regulatory protein	3301	3301	2018	Sun BB	Males and Females	European	10534735
Beta-1,3-galactosyl-O-glycosyl-glycoprotein beta-1,6-N-acetylglucosaminyltransferase	3301	3301	2018	Sun BB	Males and Females	European	10534735
N-acetyllactosaminide beta-1,6-N-acetylglucosaminyl-transferase, isoform C	3301	3301	2018	Sun BB	Males and Females	European	10534735
Beta-1,3-galactosyl-O-glycosyl-glycoprotein beta-1,6-N-acetylglucosaminyltransferase 4	3301	3301	2018	Sun BB	Males and Females	European	10534735
Guanine deaminase	3301	3301	2018	Sun BB	Males and Females	European	10534735
Protein APCDD1	3301	3301	2018	Sun BB	Males and Females	European	10534735
Growth/differentiation factor 11	3301	3301	2018	Sun BB	Males and Females	European	10534735
Growth/differentiation factor 11/8	3301	3301	2018	Sun BB	Males and Females	European	10534735
Growth/differentiation factor 15	3301	3301	2018	Sun BB	Males and Females	European	10534735
Growth/differentiation factor 5	3301	3301	2018	Sun BB	Males and Females	European	10534735
Growth/differentiation factor 9	3301	3301	2018	Sun BB	Males and Females	European	10534735
Glial cell line-derived neurotrophic factor	3301	3301	2018	Sun BB	Males and Females	European	10534735
GTP-binding protein GEM	3301	3301	2018	Sun BB	Males and Females	European	10534735
Aggrecan core protein	3301	3301	2018	Sun BB	Males and Females	European	10534735
Serum amyloid P-component	3301	3301	2018	Sun BB	Males and Females	European	10534735
Glial fibrillary acidic protein	3301	3301	2018	Sun BB	Males and Females	European	10534735
GDNF family receptor alpha-1	3301	3301	2018	Sun BB	Males and Females	European	10534735
GDNF family receptor alpha-2	3301	3301	2018	Sun BB	Males and Females	European	10534735
GDNF family receptor alpha-3	3301	3301	2018	Sun BB	Males and Females	European	10534735
GDNF family receptor alpha-like	3301	3301	2018	Sun BB	Males and Females	European	10534735
ADP-ribosylation factor-binding protein GGA1	3301	3301	2018	Sun BB	Males and Females	European	10534735
ADP-ribosylation factor-binding protein GGA3	3301	3301	2018	Sun BB	Males and Females	European	10534735
Gamma-glutamyl hydrolase	3301	3301	2018	Sun BB	Males and Females	European	10534735
Inactive gamma-glutamyltranspeptidase 2	3301	3301	2018	Sun BB	Males and Females	European	10534735
Somatotropin	3301	3301	2018	Sun BB	Males and Females	European	10534735
DNA-(apurinic or apyrimidinic site) lyase	3301	3301	2018	Sun BB	Males and Females	European	10534735
GH3 domain-containing protein	3301	3301	2018	Sun BB	Males and Females	European	10534735
Growth hormone receptor	3301	3301	2018	Sun BB	Males and Females	European	10534735
Appetite-regulating hormone	3301	3301	2018	Sun BB	Males and Females	European	10534735
Gap junction alpha-1 protein	3301	3301	2018	Sun BB	Males and Females	European	10534735
Gap junction alpha-8 protein	3301	3301	2018	Sun BB	Males and Females	European	10534735
Gap junction delta-2 protein	3301	3301	2018	Sun BB	Males and Females	European	10534735
D-glucuronyl C5-epimerase	3301	3301	2018	Sun BB	Males and Females	European	10534735
Glioma pathogenesis-related protein 1	3301	3301	2018	Sun BB	Males and Females	European	10534735
Lactoylglutathione lyase	3301	3301	2018	Sun BB	Males and Females	European	10534735
Glucagon-like peptide 1 receptor	3301	3301	2018	Sun BB	Males and Females	European	10534735
Amyloid-like protein 2	3301	3301	2018	Sun BB	Males and Females	European	10534735
Glutaredoxin-2, mitochondrial	3301	3301	2018	Sun BB	Males and Females	European	10534735
Glycosyltransferase 8 domain-containing protein 1	3301	3301	2018	Sun BB	Males and Females	European	10534735
Glycolipid transfer protein	3301	3301	2018	Sun BB	Males and Females	European	10534735
Glycolipid transfer protein domain-containing protein 2	3301	3301	2018	Sun BB	Males and Females	European	10534735
Glucocorticoid modulatory element-binding protein 2	3301	3301	2018	Sun BB	Males and Females	European	10534735
Glia maturation factor gamma	3301	3301	2018	Sun BB	Males and Females	European	10534735
Guanine nucleotide-binding protein G(k) subunit alpha	3301	3301	2018	Sun BB	Males and Females	European	10534735
Guanine nucleotide-binding protein G(I)/G(S)/G(O) subunit gamma-T2	3301	3301	2018	Sun BB	Males and Females	European	10534735
Granulysin	3301	3301	2018	Sun BB	Males and Females	European	10534735
Glycine N-methyltransferase	3301	3301	2018	Sun BB	Males and Females	European	10534735
Glucosamine-6-phosphate isomerase 1	3301	3301	2018	Sun BB	Males and Females	European	10534735
Glucosamine 6-phosphate N-acetyltransferase	3301	3301	2018	Sun BB	Males and Females	European	10534735
N-acetylglucosamine-1-phosphotransferase subunit gamma	3301	3301	2018	Sun BB	Males and Females	European	10534735
Progonadoliberin-1	3301	3301	2018	Sun BB	Males and Females	European	10534735
Progonadoliberin-2	3301	3301	2018	Sun BB	Males and Females	European	10534735
N-acetylglucosamine-6-sulfatase	3301	3301	2018	Sun BB	Males and Females	European	10534735
Golgi membrane protein 1	3301	3301	2018	Sun BB	Males and Females	European	10534735
RAB6-interacting golgin	3301	3301	2018	Sun BB	Males and Females	European	10534735
Adipocyte plasma membrane-associated protein	3301	3301	2018	Sun BB	Males and Females	European	10534735
Golgi SNAP receptor complex member 1	3301	3301	2018	Sun BB	Males and Females	European	10534735
Aspartate aminotransferase, cytoplasmic	3301	3301	2018	Sun BB	Males and Females	European	10534735
Platelet glycoprotein Ib alpha chain	3301	3301	2018	Sun BB	Males and Females	European	10534735
Platelet glycoprotein V	3301	3301	2018	Sun BB	Males and Females	European	10534735
Cell surface A33 antigen	3301	3301	2018	Sun BB	Males and Females	European	10534735
Glypican-1	3301	3301	2018	Sun BB	Males and Females	European	10534735
Glypican-3	3301	3301	2018	Sun BB	Males and Females	European	10534735
Glypican-5	3301	3301	2018	Sun BB	Males and Females	European	10534735
Glypican-6	3301	3301	2018	Sun BB	Males and Females	European	10534735
Glycerophosphocholine phosphodiesterase GPCPD1	3301	3301	2018	Sun BB	Males and Females	European	10534735
Apolipoprotein A-V	3301	3301	2018	Sun BB	Males and Females	European	10534735
Glycerol-3-phosphate dehydrogenase 1-like protein	3301	3301	2018	Sun BB	Males and Females	European	10534735
Glycoprotein hormone alpha-2	3301	3301	2018	Sun BB	Males and Females	European	10534735
Glucose-6-phosphate isomerase	3301	3301	2018	Sun BB	Males and Females	European	10534735
Phosphatidylinositol-glycan-specific phospholipase D	3301	3301	2018	Sun BB	Males and Females	European	10534735
Transmembrane glycoprotein NMB	3301	3301	2018	Sun BB	Males and Females	European	10534735
Probable G-protein coupled receptor 101	3301	3301	2018	Sun BB	Males and Females	European	10534735
Protein GPR107	3301	3301	2018	Sun BB	Males and Females	European	10534735
Probable G-protein coupled receptor 135	3301	3301	2018	Sun BB	Males and Females	European	10534735
G-protein coupled receptor 26	3301	3301	2018	Sun BB	Males and Females	European	10534735
Alanine aminotransferase 1	3301	3301	2018	Sun BB	Males and Females	European	10534735
Glutathione peroxidase 7	3301	3301	2018	Sun BB	Males and Females	European	10534735
GRAM domain-containing protein 1C	3301	3301	2018	Sun BB	Males and Females	European	10534735
GRB2-related adapter protein	3301	3301	2018	Sun BB	Males and Females	European	10534735
GRB2-related adapter protein 2	3301	3301	2018	Sun BB	Males and Females	European	10534735
Apolipoprotein B	3301	3301	2018	Sun BB	Males and Females	European	10534735
Growth factor receptor-bound protein 14	3301	3301	2018	Sun BB	Males and Females	European	10534735
Growth factor receptor-bound protein 2	3301	3301	2018	Sun BB	Males and Females	European	10534735
Growth factor receptor-bound protein 7	3301	3301	2018	Sun BB	Males and Females	European	10534735
Gremlin-1	3301	3301	2018	Sun BB	Males and Females	European	10534735
Gremlin-2	3301	3301	2018	Sun BB	Males and Females	European	10534735
Glutamate receptor 4	3301	3301	2018	Sun BB	Males and Females	European	10534735
Glutamate receptor ionotropic, delta-2	3301	3301	2018	Sun BB	Males and Females	European	10534735
Granulins	3301	3301	2018	Sun BB	Males and Females	European	10534735
Gastrin-releasing peptide	3301	3301	2018	Sun BB	Males and Females	European	10534735
DNA dC->dU-editing enzyme APOBEC-3G	3301	3301	2018	Sun BB	Males and Females	European	10534735
GrpE protein homolog 1, mitochondrial	3301	3301	2018	Sun BB	Males and Females	European	10534735
GSK3-beta interaction protein	3301	3301	2018	Sun BB	Males and Females	European	10534735
Glutathione S-transferase A1	3301	3301	2018	Sun BB	Males and Females	European	10534735
Glutathione S-transferase A3	3301	3301	2018	Sun BB	Males and Females	European	10534735
Glutathione S-transferase A4	3301	3301	2018	Sun BB	Males and Females	European	10534735
Glutathione S-transferase kappa 1	3301	3301	2018	Sun BB	Males and Females	European	10534735
Glutathione S-transferase Mu 1	3301	3301	2018	Sun BB	Males and Females	European	10534735
Glutathione S-transferase omega-1	3301	3301	2018	Sun BB	Males and Females	European	10534735
Glutathione S-transferase P	3301	3301	2018	Sun BB	Males and Females	European	10534735
Apolipoprotein D	3301	3301	2018	Sun BB	Males and Females	European	10534735
Glutathione S-transferase theta-2B	3301	3301	2018	Sun BB	Males and Females	European	10534735
General transcription factor II-I	3301	3301	2018	Sun BB	Males and Females	European	10534735
Guanylyl cyclase-activating protein 1	3301	3301	2018	Sun BB	Males and Females	European	10534735
Guanylate cyclase activator 2B	3301	3301	2018	Sun BB	Males and Females	European	10534735
Glucoside xylosyltransferase 1	3301	3301	2018	Sun BB	Males and Females	European	10534735
Glycophorin-A	3301	3301	2018	Sun BB	Males and Females	European	10534735
Granzyme A	3301	3301	2018	Sun BB	Males and Females	European	10534735
Granzyme B	3301	3301	2018	Sun BB	Males and Females	European	10534735
Arf-GAP with coiled-coil, ANK repeat and PH domain-containing protein 2	3301	3301	2018	Sun BB	Males and Females	European	10534735
Granzyme H	3301	3301	2018	Sun BB	Males and Females	European	10534735
Granzyme K	3301	3301	2018	Sun BB	Males and Females	European	10534735
Granzyme M	3301	3301	2018	Sun BB	Males and Females	European	10534735
Histone H1x	3301	3301	2018	Sun BB	Males and Females	European	10534735
Histone H2A.z	3301	3301	2018	Sun BB	Males and Females	European	10534735
GDH/6PGL endoplasmic bifunctional protein	3301	3301	2018	Sun BB	Males and Females	European	10534735
3-hydroxyanthranilate 3,4-dioxygenase	3301	3301	2018	Sun BB	Males and Females	European	10534735
Hepcidin	3301	3301	2018	Sun BB	Males and Females	European	10534735
Hyaluronan and proteoglycan link protein 1	3301	3301	2018	Sun BB	Males and Females	European	10534735
Histone acetyltransferase type B catalytic subunit	3301	3301	2018	Sun BB	Males and Females	European	10534735
Apolipoprotein E (isoform E3)	3301	3301	2018	Sun BB	Males and Females	European	10534735
Hepatitis A virus cellular receptor 1	3301	3301	2018	Sun BB	Males and Females	European	10534735
Hepatitis A virus cellular receptor 2	3301	3301	2018	Sun BB	Males and Females	European	10534735
Heparin-binding EGF-like growth factor	3301	3301	2018	Sun BB	Males and Females	European	10534735
Hemoglobin subunit gamma-1	3301	3301	2018	Sun BB	Males and Females	European	10534735
Hemoglobin subunit theta-1	3301	3301	2018	Sun BB	Males and Females	European	10534735
Hemoglobin subunit zeta	3301	3301	2018	Sun BB	Males and Females	European	10534735
Hydroxycarboxylic acid receptor 2	3301	3301	2018	Sun BB	Males and Females	European	10534735
Tyrosine-protein kinase HCK	3301	3301	2018	Sun BB	Males and Females	European	10534735
Apolipoprotein E (isoform E2)	3301	3301	2018	Sun BB	Males and Females	European	10534735
Histone deacetylase 8	3301	3301	2018	Sun BB	Males and Females	European	10534735
Hepatoma-derived growth factor-related protein 2	3301	3301	2018	Sun BB	Males and Females	European	10534735
Haloacid dehalogenase-like hydrolase domain-containing protein 2	3301	3301	2018	Sun BB	Males and Females	European	10534735
Vigilin	3301	3301	2018	Sun BB	Males and Females	European	10534735
E3 ubiquitin-protein ligase HECW1	3301	3301	2018	Sun BB	Males and Females	European	10534735
Protein HEG homolog 1	3301	3301	2018	Sun BB	Males and Females	European	10534735
HEPACAM family member 2	3301	3301	2018	Sun BB	Males and Females	European	10534735
Hephaestin-like protein 1	3301	3301	2018	Sun BB	Males and Females	European	10534735
Probable E3 ubiquitin-protein ligase HERC1	3301	3301	2018	Sun BB	Males and Females	European	10534735
Apolipoprotein F	3301	3301	2018	Sun BB	Males and Females	European	10534735
Probable E3 ubiquitin-protein ligase HERC4	3301	3301	2018	Sun BB	Males and Females	European	10534735
E3 ISG15--protein ligase HERC5	3301	3301	2018	Sun BB	Males and Females	European	10534735
Hemojuvelin	3301	3301	2018	Sun BB	Males and Females	European	10534735
Homogentisate 1,2-dioxygenase	3301	3301	2018	Sun BB	Males and Females	European	10534735
Hepatocyte growth factor	3301	3301	2018	Sun BB	Males and Females	European	10534735
Hepatocyte growth factor-regulated tyrosine kinase substrate	3301	3301	2018	Sun BB	Males and Females	European	10534735
HERV-H LTR-associating protein 2	3301	3301	2018	Sun BB	Males and Females	European	10534735
Hypoxia-inducible factor 1-alpha	3301	3301	2018	Sun BB	Males and Females	European	10534735
Histidine triad nucleotide-binding protein 1	3301	3301	2018	Sun BB	Males and Females	European	10534735
Histidine triad nucleotide-binding protein 2, mitochondrial	3301	3301	2018	Sun BB	Males and Females	European	10534735
Apolipoprotein L1	3301	3301	2018	Sun BB	Males and Females	European	10534735
Homeodomain-interacting protein kinase 3	3301	3301	2018	Sun BB	Males and Females	European	10534735
Histone H1.2	3301	3301	2018	Sun BB	Males and Females	European	10534735
Histone H2A type 3	3301	3301	2018	Sun BB	Males and Females	European	10534735
Hexokinase-1	3301	3301	2018	Sun BB	Males and Females	European	10534735
Hexokinase-2	3301	3301	2018	Sun BB	Males and Females	European	10534735
HLA class II histocompatibility antigen, DM alpha chain	3301	3301	2018	Sun BB	Males and Females	European	10534735
HLA class II histocompatibility antigen, DP beta 1 chain	3301	3301	2018	Sun BB	Males and Females	European	10534735
HLA class II histocompatibility antigen, DQ alpha 2 chain	3301	3301	2018	Sun BB	Males and Females	European	10534735
Porphobilinogen deaminase	3301	3301	2018	Sun BB	Males and Females	European	10534735
High mobility group protein 20A	3301	3301	2018	Sun BB	Males and Females	European	10534735
SWI/SNF-related matrix-associated actin-dependent regulator of chromatin subfamily E member 1-related	3301	3301	2018	Sun BB	Males and Females	European	10534735
High mobility group protein B1	3301	3301	2018	Sun BB	Males and Females	European	10534735
High mobility group protein B2	3301	3301	2018	Sun BB	Males and Females	European	10534735
High mobility group protein B3	3301	3301	2018	Sun BB	Males and Females	European	10534735
3-hydroxy-3-methylglutaryl-coenzyme A reductase	3301	3301	2018	Sun BB	Males and Females	European	10534735
Hydroxymethylglutaryl-CoA synthase, cytoplasmic	3301	3301	2018	Sun BB	Males and Females	European	10534735
Hydroxymethylglutaryl-CoA synthase, mitochondrial	3301	3301	2018	Sun BB	Males and Females	European	10534735
Non-histone chromosomal protein HMG-14	3301	3301	2018	Sun BB	Males and Females	European	10534735
Heme oxygenase 2	3301	3301	2018	Sun BB	Males and Females	European	10534735
Hepatocyte nuclear factor 1-alpha	3301	3301	2018	Sun BB	Males and Females	European	10534735
Apolipoprotein M	3301	3301	2018	Sun BB	Males and Females	European	10534735
Hepatocyte nuclear factor 4-alpha	3301	3301	2018	Sun BB	Males and Females	European	10534735
Heterogeneous nuclear ribonucleoproteins A2/B1	3301	3301	2018	Sun BB	Males and Females	European	10534735
Heterogeneous nuclear ribonucleoprotein A/B	3301	3301	2018	Sun BB	Males and Females	European	10534735
Heterogeneous nuclear ribonucleoproteins C1/C2	3301	3301	2018	Sun BB	Males and Females	European	10534735
Heterogeneous nuclear ribonucleoprotein D-like	3301	3301	2018	Sun BB	Males and Females	European	10534735
Heterogeneous nuclear ribonucleoprotein K	3301	3301	2018	Sun BB	Males and Females	European	10534735
Heterogeneous nuclear ribonucleoprotein M	3301	3301	2018	Sun BB	Males and Females	European	10534735
4-hydroxy-2-oxoglutarate aldolase, mitochondrial	3301	3301	2018	Sun BB	Males and Females	European	10534735
Haptoglobin	3301	3301	2018	Sun BB	Males and Females	European	10534735
15-hydroxyprostaglandin dehydrogenase [NAD(+)]	3301	3301	2018	Sun BB	Males and Females	European	10534735
Hematopoietic prostaglandin D synthase	3301	3301	2018	Sun BB	Males and Females	European	10534735
HRAS-like suppressor 2	3301	3301	2018	Sun BB	Males and Females	European	10534735
Activator of apoptosis harakiri	3301	3301	2018	Sun BB	Males and Females	European	10534735
Ribonuclease UK114	3301	3301	2018	Sun BB	Males and Females	European	10534735
Heparan sulfate glucosamine 3-O-sulfotransferase 3A1	3301	3301	2018	Sun BB	Males and Females	European	10534735
Heparan sulfate glucosamine 3-O-sulfotransferase 3B1	3301	3301	2018	Sun BB	Males and Females	European	10534735
Heparan sulfate glucosamine 3-O-sulfotransferase 4	3301	3301	2018	Sun BB	Males and Females	European	10534735
Heparan-sulfate 6-O-sulfotransferase 1	3301	3301	2018	Sun BB	Males and Females	European	10534735
Heparan-sulfate 6-O-sulfotransferase 2	3301	3301	2018	Sun BB	Males and Females	European	10534735
MICOS complex subunit MIC26	3301	3301	2018	Sun BB	Males and Females	European	10534735
3-hydroxyacyl-CoA dehydrogenase type-2	3301	3301	2018	Sun BB	Males and Females	European	10534735
17-beta-hydroxysteroid dehydrogenase 14	3301	3301	2018	Sun BB	Males and Females	European	10534735
Estradiol 17-beta-dehydrogenase 1	3301	3301	2018	Sun BB	Males and Females	European	10534735
Estradiol 17-beta-dehydrogenase 2	3301	3301	2018	Sun BB	Males and Females	European	10534735
Heat shock protein HSP 90-alpha/beta	3301	3301	2018	Sun BB	Males and Females	European	10534735
Heat shock protein HSP 90-beta	3301	3301	2018	Sun BB	Males and Females	European	10534735
Endoplasmin	3301	3301	2018	Sun BB	Males and Females	European	10534735
Heat shock 70 kDa protein 1-like	3301	3301	2018	Sun BB	Males and Females	European	10534735
Heat shock 70 kDa protein 6	3301	3301	2018	Sun BB	Males and Females	European	10534735
Oxidoreductase HTATIP2	3301	3301	2018	Sun BB	Males and Females	European	10534735
Amyloid beta A4 protein	3301	3301	2018	Sun BB	Males and Females	European	10534735
Histatin-1	3301	3301	2018	Sun BB	Males and Females	European	10534735
Serine protease HTRA2, mitochondrial	3301	3301	2018	Sun BB	Males and Females	European	10534735
Hyaluronidase-1	3301	3301	2018	Sun BB	Males and Females	European	10534735
Isoleucine--tRNA ligase, cytoplasmic	3301	3301	2018	Sun BB	Males and Females	European	10534735
Bone sialoprotein 2	3301	3301	2018	Sun BB	Males and Females	European	10534735
Intercellular adhesion molecule 1	3301	3301	2018	Sun BB	Males and Females	European	10534735
Intercellular adhesion molecule 2	3301	3301	2018	Sun BB	Males and Females	European	10534735
Intercellular adhesion molecule 3	3301	3301	2018	Sun BB	Males and Females	European	10534735
Acyl-CoA-binding domain-containing protein 6	3301	3301	2018	Sun BB	Males and Females	European	10534735
DCC-interacting protein 13-alpha	3301	3301	2018	Sun BB	Males and Females	European	10534735
Intercellular adhesion molecule 4	3301	3301	2018	Sun BB	Males and Females	European	10534735
Intercellular adhesion molecule 5	3301	3301	2018	Sun BB	Males and Females	European	10534735
Inducible T-cell costimulator	3301	3301	2018	Sun BB	Males and Females	European	10534735
ICOS ligand	3301	3301	2018	Sun BB	Males and Females	European	10534735
DNA-binding protein inhibitor ID-1	3301	3301	2018	Sun BB	Males and Females	European	10534735
DNA-binding protein inhibitor ID-2	3301	3301	2018	Sun BB	Males and Females	European	10534735
Insulin-degrading enzyme	3301	3301	2018	Sun BB	Males and Females	European	10534735
Amphiregulin	3301	3301	2018	Sun BB	Males and Females	European	10534735
Indoleamine 2,3-dioxygenase 1	3301	3301	2018	Sun BB	Males and Females	European	10534735
Alpha-L-iduronidase	3301	3301	2018	Sun BB	Males and Females	European	10534735
Radiation-inducible immediate-early gene IEX-1	3301	3301	2018	Sun BB	Males and Females	European	10534735
Immediate early response 3-interacting protein 1	3301	3301	2018	Sun BB	Males and Females	European	10534735
Gamma-interferon-inducible protein 16	3301	3301	2018	Sun BB	Males and Females	European	10534735
Interferon-induced protein with tetratricopeptide repeats 2	3301	3301	2018	Sun BB	Males and Females	European	10534735
Interferon-induced protein with tetratricopeptide repeats 3	3301	3301	2018	Sun BB	Males and Females	European	10534735
Interferon alpha-10	3301	3301	2018	Sun BB	Males and Females	European	10534735
ADP-ribosylation factor 3	3301	3301	2018	Sun BB	Males and Females	European	10534735
Interferon alpha-14	3301	3301	2018	Sun BB	Males and Females	European	10534735
Interferon alpha-4	3301	3301	2018	Sun BB	Males and Females	European	10534735
Interferon alpha-5	3301	3301	2018	Sun BB	Males and Females	European	10534735
Interferon alpha-6	3301	3301	2018	Sun BB	Males and Females	European	10534735
Interferon alpha-7	3301	3301	2018	Sun BB	Males and Females	European	10534735
Interferon alpha-8	3301	3301	2018	Sun BB	Males and Females	European	10534735
Interferon alpha/beta receptor 1	3301	3301	2018	Sun BB	Males and Females	European	10534735
Interferon beta	3301	3301	2018	Sun BB	Males and Females	European	10534735
Interferon gamma	3301	3301	2018	Sun BB	Males and Females	European	10534735
ADP-ribosylation factor 6	3301	3301	2018	Sun BB	Males and Females	European	10534735
Interferon gamma receptor 1	3301	3301	2018	Sun BB	Males and Females	European	10534735
Interferon gamma receptor 2	3301	3301	2018	Sun BB	Males and Females	European	10534735
Interferon lambda-1	3301	3301	2018	Sun BB	Males and Females	European	10534735
Interferon lambda-2	3301	3301	2018	Sun BB	Males and Females	European	10534735
Interferon lambda receptor 1	3301	3301	2018	Sun BB	Males and Females	European	10534735
Interferon omega-1	3301	3301	2018	Sun BB	Males and Females	European	10534735
Immunoglobulin-binding protein 1	3301	3301	2018	Sun BB	Males and Females	European	10534735
ADP-ribosylation factor GTPase-activating protein 2	3301	3301	2018	Sun BB	Males and Females	European	10534735
Immunoglobulin superfamily DCC subclass member 3	3301	3301	2018	Sun BB	Males and Females	European	10534735
Immunoglobulin superfamily DCC subclass member 4	3301	3301	2018	Sun BB	Males and Females	European	10534735
Insulin-like growth factor I	3301	3301	2018	Sun BB	Males and Females	European	10534735
Insulin-like growth factor 1 receptor	3301	3301	2018	Sun BB	Males and Females	European	10534735
Cation-independent mannose-6-phosphate receptor	3301	3301	2018	Sun BB	Males and Females	European	10534735
Insulin-like growth factor-binding protein 1	3301	3301	2018	Sun BB	Males and Females	European	10534735
Insulin-like growth factor-binding protein 2	3301	3301	2018	Sun BB	Males and Females	European	10534735
Insulin-like growth factor-binding protein 3	3301	3301	2018	Sun BB	Males and Females	European	10534735
Arfaptin-1	3301	3301	2018	Sun BB	Males and Females	European	10534735
Insulin-like growth factor-binding protein 6	3301	3301	2018	Sun BB	Males and Females	European	10534735
Insulin-like growth factor-binding protein 7	3301	3301	2018	Sun BB	Males and Females	European	10534735
Insulin-like growth factor-binding protein-like 1	3301	3301	2018	Sun BB	Males and Females	European	10534735
Insulin growth factor-like family member 3	3301	3301	2018	Sun BB	Males and Females	European	10534735
Insulin growth factor-like family member 4	3301	3301	2018	Sun BB	Males and Females	European	10534735
IGF-like family receptor 1	3301	3301	2018	Sun BB	Males and Females	European	10534735
Immunoglobulin E	3301	3301	2018	Sun BB	Males and Females	European	10534735
Immunoglobulin J chain	3301	3301	2018	Sun BB	Males and Females	European	10534735
Immunoglobulin lambda-like polypeptide 1	3301	3301	2018	Sun BB	Males and Females	European	10534735
IgLON family member 5	3301	3301	2018	Sun BB	Males and Females	European	10534735
Arfaptin-2	3301	3301	2018	Sun BB	Males and Females	European	10534735
Immunoglobulin superfamily member 11	3301	3301	2018	Sun BB	Males and Females	European	10534735
Immunoglobulin superfamily member 8	3301	3301	2018	Sun BB	Males and Females	European	10534735
Protein turtle homolog A	3301	3301	2018	Sun BB	Males and Females	European	10534735
Interleukin-10	3301	3301	2018	Sun BB	Males and Females	European	10534735
Interleukin-10 receptor subunit beta	3301	3301	2018	Sun BB	Males and Females	European	10534735
Interleukin-11	3301	3301	2018	Sun BB	Males and Females	European	10534735
Interleukin-11 receptor subunit alpha	3301	3301	2018	Sun BB	Males and Females	European	10534735
Interleukin-12	3301	3301	2018	Sun BB	Males and Females	European	10534735
Rho GTPase-activating protein 1	3301	3301	2018	Sun BB	Males and Females	European	10534735
Interleukin-23	3301	3301	2018	Sun BB	Males and Females	European	10534735
Interleukin-12 receptor subunit beta-1	3301	3301	2018	Sun BB	Males and Females	European	10534735
Interleukin-12 receptor subunit beta-2	3301	3301	2018	Sun BB	Males and Females	European	10534735
Interleukin-13	3301	3301	2018	Sun BB	Males and Females	European	10534735
Interleukin-13 receptor subunit alpha-1	3301	3301	2018	Sun BB	Males and Females	European	10534735
Interleukin-15 receptor subunit alpha	3301	3301	2018	Sun BB	Males and Females	European	10534735
Interleukin-16	3301	3301	2018	Sun BB	Males and Females	European	10534735
Rho GTPase-activating protein 25	3301	3301	2018	Sun BB	Males and Females	European	10534735
Interleukin-17A	3301	3301	2018	Sun BB	Males and Females	European	10534735
Interleukin-17C	3301	3301	2018	Sun BB	Males and Females	European	10534735
Interleukin-17D	3301	3301	2018	Sun BB	Males and Females	European	10534735
Interleukin-17F	3301	3301	2018	Sun BB	Males and Females	European	10534735
Interleukin-17 receptor A	3301	3301	2018	Sun BB	Males and Females	European	10534735
Interleukin-17 receptor B	3301	3301	2018	Sun BB	Males and Females	European	10534735
Interleukin-17 receptor C	3301	3301	2018	Sun BB	Males and Females	European	10534735
Interleukin-17 receptor D	3301	3301	2018	Sun BB	Males and Females	European	10534735
Rho GTPase-activating protein 30	3301	3301	2018	Sun BB	Males and Females	European	10534735
Interleukin-18-binding protein	3301	3301	2018	Sun BB	Males and Females	European	10534735
Interleukin-18 receptor 1	3301	3301	2018	Sun BB	Males and Females	European	10534735
Interleukin-19	3301	3301	2018	Sun BB	Males and Females	European	10534735
Interleukin-1 alpha	3301	3301	2018	Sun BB	Males and Females	European	10534735
Interleukin-1 beta	3301	3301	2018	Sun BB	Males and Females	European	10534735
Interleukin-1 receptor type 1	3301	3301	2018	Sun BB	Males and Females	European	10534735
Interleukin-1 receptor type 2	3301	3301	2018	Sun BB	Males and Females	European	10534735
Interleukin-1 Receptor accessory protein	3301	3301	2018	Sun BB	Males and Females	European	10534735
Acyl-CoA-binding domain-containing protein 7	3301	3301	2018	Sun BB	Males and Females	European	10534735
Rho GTPase-activating protein 36	3301	3301	2018	Sun BB	Males and Females	European	10534735
X-linked interleukin-1 receptor accessory protein-like 2	3301	3301	2018	Sun BB	Males and Females	European	10534735
Interleukin-1 receptor-like 1	3301	3301	2018	Sun BB	Males and Females	European	10534735
Interleukin-1 receptor-like 2	3301	3301	2018	Sun BB	Males and Females	European	10534735
Interleukin-1 receptor antagonist protein	3301	3301	2018	Sun BB	Males and Females	European	10534735
Interleukin-20	3301	3301	2018	Sun BB	Males and Females	European	10534735
Interleukin-21	3301	3301	2018	Sun BB	Males and Females	European	10534735
Interleukin-22	3301	3301	2018	Sun BB	Males and Females	European	10534735
Interleukin-22 receptor subunit alpha-1	3301	3301	2018	Sun BB	Males and Females	European	10534735
Rho GTPase-activating protein 5	3301	3301	2018	Sun BB	Males and Females	European	10534735
Interleukin-22 receptor subunit alpha-2	3301	3301	2018	Sun BB	Males and Females	European	10534735
Interleukin-2	3301	3301	2018	Sun BB	Males and Females	European	10534735
Interleukin-23 receptor	3301	3301	2018	Sun BB	Males and Females	European	10534735
Interleukin-24	3301	3301	2018	Sun BB	Males and Females	European	10534735
Interleukin-25	3301	3301	2018	Sun BB	Males and Females	European	10534735
Interleukin-27	3301	3301	2018	Sun BB	Males and Females	European	10534735
Interleukin-27 receptor subunit alpha	3301	3301	2018	Sun BB	Males and Females	European	10534735
Interleukin-2 receptor subunit alpha	3301	3301	2018	Sun BB	Males and Females	European	10534735
Interleukin-2 receptor subunit beta	3301	3301	2018	Sun BB	Males and Females	European	10534735
Rho GDP-dissociation inhibitor 1	3301	3301	2018	Sun BB	Males and Females	European	10534735
Cytokine receptor common subunit gamma	3301	3301	2018	Sun BB	Males and Females	European	10534735
Interleukin-31	3301	3301	2018	Sun BB	Males and Females	European	10534735
Interleukin-31 receptor subunit alpha	3301	3301	2018	Sun BB	Males and Females	European	10534735
Interleukin-32	3301	3301	2018	Sun BB	Males and Females	European	10534735
Interleukin-34	3301	3301	2018	Sun BB	Males and Females	European	10534735
Interleukin-3	3301	3301	2018	Sun BB	Males and Females	European	10534735
Interleukin-36 alpha	3301	3301	2018	Sun BB	Males and Females	European	10534735
Interleukin-36 beta	3301	3301	2018	Sun BB	Males and Females	European	10534735
Interleukin-36 gamma	3301	3301	2018	Sun BB	Males and Females	European	10534735
Interleukin-37	3301	3301	2018	Sun BB	Males and Females	European	10534735
Rho GDP-dissociation inhibitor 2	3301	3301	2018	Sun BB	Males and Females	European	10534735
Interleukin-3 receptor subunit alpha	3301	3301	2018	Sun BB	Males and Females	European	10534735
Interleukin-4	3301	3301	2018	Sun BB	Males and Females	European	10534735
Interleukin-4 receptor subunit alpha	3301	3301	2018	Sun BB	Males and Females	European	10534735
Interleukin-5	3301	3301	2018	Sun BB	Males and Females	European	10534735
Interleukin-5 receptor subunit alpha	3301	3301	2018	Sun BB	Males and Females	European	10534735
Interleukin-6	3301	3301	2018	Sun BB	Males and Females	European	10534735
Rho guanine nucleotide exchange factor 10	3301	3301	2018	Sun BB	Males and Females	European	10534735
Interleukin-6 receptor subunit alpha	3301	3301	2018	Sun BB	Males and Females	European	10534735
Interleukin-6 receptor subunit beta	3301	3301	2018	Sun BB	Males and Females	European	10534735
Interleukin-7	3301	3301	2018	Sun BB	Males and Females	European	10534735
Interleukin-7 receptor subunit alpha	3301	3301	2018	Sun BB	Males and Females	European	10534735
Interleukin-9	3301	3301	2018	Sun BB	Males and Females	European	10534735
Interleukin enhancer-binding factor 3	3301	3301	2018	Sun BB	Males and Females	European	10534735
Inositol monophosphatase 3	3301	3301	2018	Sun BB	Males and Females	European	10534735
Inosine-5'-monophosphate dehydrogenase 1	3301	3301	2018	Sun BB	Males and Females	European	10534735
Rho guanine nucleotide exchange factor 1	3301	3301	2018	Sun BB	Males and Females	European	10534735
Inosine-5'-monophosphate dehydrogenase 2	3301	3301	2018	Sun BB	Males and Females	European	10534735
Alpha-internexin	3301	3301	2018	Sun BB	Males and Females	European	10534735
Inhibitor of growth protein 1	3301	3301	2018	Sun BB	Males and Females	European	10534735
Inhibin beta A chain	3301	3301	2018	Sun BB	Males and Females	European	10534735
Inhibin beta A chain:Inhibin beta B chain heterodimer	3301	3301	2018	Sun BB	Males and Females	European	10534735
Inhibin beta C chain	3301	3301	2018	Sun BB	Males and Females	European	10534735
72 kDa inositol polyphosphate 5-phosphatase	3301	3301	2018	Sun BB	Males and Females	European	10534735
Insulin	3301	3301	2018	Sun BB	Males and Females	European	10534735
Insulin-induced gene 1 protein	3301	3301	2018	Sun BB	Males and Females	European	10534735
Rho guanine nucleotide exchange factor 2	3301	3301	2018	Sun BB	Males and Females	European	10534735
Insulin-like 3	3301	3301	2018	Sun BB	Males and Females	European	10534735
Early placenta insulin-like peptide	3301	3301	2018	Sun BB	Males and Females	European	10534735
Insulin-like peptide INSL5	3301	3301	2018	Sun BB	Males and Females	European	10534735
Insulin-like peptide INSL6	3301	3301	2018	Sun BB	Males and Females	European	10534735
Insulin receptor	3301	3301	2018	Sun BB	Males and Females	European	10534735
IQ domain-containing protein F1	3301	3301	2018	Sun BB	Males and Females	European	10534735
Interferon regulatory factor 1	3301	3301	2018	Sun BB	Males and Females	European	10534735
Interferon regulatory factor 2	3301	3301	2018	Sun BB	Males and Females	European	10534735
Interferon regulatory factor 4	3301	3301	2018	Sun BB	Males and Females	European	10534735
Rho guanine nucleotide exchange factor 25	3301	3301	2018	Sun BB	Males and Females	European	10534735
Interferon regulatory factor 6	3301	3301	2018	Sun BB	Males and Females	European	10534735
Interferon regulatory factor 9	3301	3301	2018	Sun BB	Males and Females	European	10534735
Iron-sulfur cluster assembly enzyme ISCU, mitochondrial	3301	3301	2018	Sun BB	Males and Females	European	10534735
Ubiquitin-like protein ISG15	3301	3301	2018	Sun BB	Males and Females	European	10534735
Insulin gene enhancer protein ISL-1	3301	3301	2018	Sun BB	Males and Females	European	10534735
Immunoglobulin superfamily containing leucine-rich repeat protein 2	3301	3301	2018	Sun BB	Males and Females	European	10534735
Isthmin-1	3301	3301	2018	Sun BB	Males and Females	European	10534735
Isochorismatase domain-containing protein 1	3301	3301	2018	Sun BB	Males and Females	European	10534735
IST1 homolog	3301	3301	2018	Sun BB	Males and Females	European	10534735
Rho guanine nucleotide exchange factor 7	3301	3301	2018	Sun BB	Males and Females	European	10534735
T-cell immunomodulatory protein	3301	3301	2018	Sun BB	Males and Females	European	10534735
Integrin alpha-I: beta-1 complex	3301	3301	2018	Sun BB	Males and Females	European	10534735
Integrin alpha-5	3301	3301	2018	Sun BB	Males and Females	European	10534735
Integrin alpha-L	3301	3301	2018	Sun BB	Males and Females	European	10534735
Integrin alpha-V: beta-5 complex	3301	3301	2018	Sun BB	Males and Females	European	10534735
Integrin beta-7	3301	3301	2018	Sun BB	Males and Females	European	10534735
Inter-alpha-trypsin inhibitor heavy chain H1	3301	3301	2018	Sun BB	Males and Females	European	10534735
Inter-alpha-trypsin inhibitor heavy chain H5	3301	3301	2018	Sun BB	Males and Females	European	10534735
Integral membrane protein 2A	3301	3301	2018	Sun BB	Males and Females	European	10534735
AT-rich interactive domain-containing protein 3A	3301	3301	2018	Sun BB	Males and Females	European	10534735
Integral membrane protein 2B	3301	3301	2018	Sun BB	Males and Females	European	10534735
Integral membrane protein 2C	3301	3301	2018	Sun BB	Males and Females	European	10534735
Inositol-trisphosphate 3-kinase A	3301	3301	2018	Sun BB	Males and Females	European	10534735
Inositol 1,4,5-trisphosphate receptor-interacting protein-like 1	3301	3301	2018	Sun BB	Males and Females	European	10534735
Intersectin-1	3301	3301	2018	Sun BB	Males and Females	European	10534735
Protein jagged-1	3301	3301	2018	Sun BB	Males and Females	European	10534735
Protein jagged-2	3301	3301	2018	Sun BB	Males and Females	European	10534735
Tyrosine-protein kinase JAK2	3301	3301	2018	Sun BB	Males and Females	European	10534735
Janus kinase and microtubule-interacting protein 3	3301	3301	2018	Sun BB	Males and Females	European	10534735
Angiotensin-converting enzyme 2	3301	3301	2018	Sun BB	Males and Females	European	10534735
ADP-ribosylation factor-like protein 11	3301	3301	2018	Sun BB	Males and Females	European	10534735
Junctional adhesion molecule B	3301	3301	2018	Sun BB	Males and Females	European	10534735
Junctional adhesion molecule C	3301	3301	2018	Sun BB	Males and Females	European	10534735
Junctophilin-1	3301	3301	2018	Sun BB	Males and Females	European	10534735
Junctophilin-3	3301	3301	2018	Sun BB	Males and Females	European	10534735
Protein JTB	3301	3301	2018	Sun BB	Males and Females	European	10534735
Transcription factor AP-1	3301	3301	2018	Sun BB	Males and Females	European	10534735
Anosmin-1	3301	3301	2018	Sun BB	Males and Females	European	10534735
Histone acetyltransferase KAT6A	3301	3301	2018	Sun BB	Males and Females	European	10534735
Potassium voltage-gated channel subfamily A member 10	3301	3301	2018	Sun BB	Males and Females	European	10534735
Voltage-gated potassium channel subunit beta-2	3301	3301	2018	Sun BB	Males and Females	European	10534735
ADP-ribosylation factor-like protein 1	3301	3301	2018	Sun BB	Males and Females	European	10534735
Potassium voltage-gated channel subfamily E member 2	3301	3301	2018	Sun BB	Males and Females	European	10534735
Potassium voltage-gated channel subfamily E member 3	3301	3301	2018	Sun BB	Males and Females	European	10534735
Potassium voltage-gated channel subfamily E regulatory beta subunit 5	3301	3301	2018	Sun BB	Males and Females	European	10534735
Potassium voltage-gated channel subfamily F member 1	3301	3301	2018	Sun BB	Males and Females	European	10534735
Potassium voltage-gated channel subfamily G member 4	3301	3301	2018	Sun BB	Males and Females	European	10534735
Kv channel-interacting protein 1	3301	3301	2018	Sun BB	Males and Females	European	10534735
Calsenilin	3301	3301	2018	Sun BB	Males and Females	European	10534735
Small conductance calcium-activated potassium channel protein 1	3301	3301	2018	Sun BB	Males and Females	European	10534735
Keratinocyte-associated transmembrane protein 2	3301	3301	2018	Sun BB	Males and Females	European	10534735
ADP-ribosylation factor-like protein 3	3301	3301	2018	Sun BB	Males and Females	European	10534735
BTB/POZ domain-containing protein KCTD5	3301	3301	2018	Sun BB	Males and Females	European	10534735
KDEL motif-containing protein 2	3301	3301	2018	Sun BB	Males and Females	European	10534735
Vascular endothelial growth factor receptor 2	3301	3301	2018	Sun BB	Males and Females	European	10534735
Kell blood group glycoprotein	3301	3301	2018	Sun BB	Males and Females	European	10534735
Uncharacterized protein KIAA0040	3301	3301	2018	Sun BB	Males and Females	European	10534735
Dyslexia-associated protein KIAA0319	3301	3301	2018	Sun BB	Males and Females	European	10534735
Dyslexia-associated protein KIAA0319-like protein	3301	3301	2018	Sun BB	Males and Females	European	10534735
UPF0258 protein KIAA1024	3301	3301	2018	Sun BB	Males and Females	European	10534735
Uncharacterized family 31 glucosidase KIAA1161	3301	3301	2018	Sun BB	Males and Females	European	10534735
Armadillo repeat-containing protein 5	3301	3301	2018	Sun BB	Males and Females	European	10534735
UPF0577 protein KIAA1324	3301	3301	2018	Sun BB	Males and Females	European	10534735
UPF0577 protein KIAA1324-like	3301	3301	2018	Sun BB	Males and Females	European	10534735
Uncharacterized protein KIAA1467	3301	3301	2018	Sun BB	Males and Females	European	10534735
Uncharacterized protein KIAA2013	3301	3301	2018	Sun BB	Males and Females	European	10534735
Kinesin-like protein KIF16B	3301	3301	2018	Sun BB	Males and Females	European	10534735
Kinesin-like protein KIF1C	3301	3301	2018	Sun BB	Males and Females	European	10534735
Kinesin-like protein KIF23	3301	3301	2018	Sun BB	Males and Females	European	10534735
DNA/RNA-binding protein KIN17	3301	3301	2018	Sun BB	Males and Females	European	10534735
Killer cell immunoglobulin-like receptor 2DL2	3301	3301	2018	Sun BB	Males and Females	European	10534735
Killer cell immunoglobulin-like receptor 2DL4	3301	3301	2018	Sun BB	Males and Females	European	10534735
Killer cell immunoglobulin-like receptor 2DL5A	3301	3301	2018	Sun BB	Males and Females	European	10534735
Killer cell immunoglobulin-like receptor 2DS2	3301	3301	2018	Sun BB	Males and Females	European	10534735
Killer cell immunoglobulin-like receptor 3DL2	3301	3301	2018	Sun BB	Males and Females	European	10534735
Killer cell immunoglobulin-like receptor 3DL3	3301	3301	2018	Sun BB	Males and Females	European	10534735
Killer cell immunoglobulin-like receptor 3DS1	3301	3301	2018	Sun BB	Males and Females	European	10534735
Kin of IRRE-like protein 2	3301	3301	2018	Sun BB	Males and Females	European	10534735
Kin of IRRE-like protein 3	3301	3301	2018	Sun BB	Males and Females	European	10534735
Mast/stem cell growth factor receptor Kit	3301	3301	2018	Sun BB	Males and Females	European	10534735
Kit ligand	3301	3301	2018	Sun BB	Males and Females	European	10534735
Kelch-like protein 12	3301	3301	2018	Sun BB	Males and Females	European	10534735
Kelch-like protein 13	3301	3301	2018	Sun BB	Males and Females	European	10534735
Kallikrein-11	3301	3301	2018	Sun BB	Males and Females	European	10534735
Kallikrein-12	3301	3301	2018	Sun BB	Males and Females	European	10534735
Kallikrein-14	3301	3301	2018	Sun BB	Males and Females	European	10534735
Actin-related protein 2/3 complex subunit 3	3301	3301	2018	Sun BB	Males and Females	European	10534735
Kallikrein-15	3301	3301	2018	Sun BB	Males and Females	European	10534735
Prostate-specific antigen	3301	3301	2018	Sun BB	Males and Females	European	10534735
Kallikrein-4	3301	3301	2018	Sun BB	Males and Females	European	10534735
Kallikrein-5	3301	3301	2018	Sun BB	Males and Females	European	10534735
Kallikrein-6	3301	3301	2018	Sun BB	Males and Females	European	10534735
Kallikrein-7	3301	3301	2018	Sun BB	Males and Females	European	10534735
Kallikrein-8	3301	3301	2018	Sun BB	Males and Females	European	10534735
NKG2-A/NKG2-B type II integral membrane protein	3301	3301	2018	Sun BB	Males and Females	European	10534735
cAMP-regulated phosphoprotein 19	3301	3301	2018	Sun BB	Males and Females	European	10534735
NKG2-E type II integral membrane protein	3301	3301	2018	Sun BB	Males and Females	European	10534735
Killer cell lectin-like receptor subfamily F member 1	3301	3301	2018	Sun BB	Males and Females	European	10534735
NKG2-D type II integral membrane protein	3301	3301	2018	Sun BB	Males and Females	European	10534735
Histone-lysine N-methyltransferase 2C	3301	3301	2018	Sun BB	Males and Females	European	10534735
Importin subunit alpha-1	3301	3301	2018	Sun BB	Males and Females	European	10534735
Importin subunit alpha-3	3301	3301	2018	Sun BB	Males and Females	European	10534735
GTPase KRas	3301	3301	2018	Sun BB	Males and Females	European	10534735
cAMP-regulated phosphoprotein 21	3301	3301	2018	Sun BB	Males and Females	European	10534735
Kremen protein 1	3301	3301	2018	Sun BB	Males and Females	European	10534735
Kremen protein 2	3301	3301	2018	Sun BB	Males and Females	European	10534735
Keratin, type I cytoskeletal 17	3301	3301	2018	Sun BB	Males and Females	European	10534735
Keratin, type I cytoskeletal 18	3301	3301	2018	Sun BB	Males and Females	European	10534735
Keratin, type I cytoskeletal 20	3301	3301	2018	Sun BB	Males and Females	European	10534735
Keratin, type II cytoskeletal 5	3301	3301	2018	Sun BB	Males and Females	European	10534735
Keratin, type II cytoskeletal 7	3301	3301	2018	Sun BB	Males and Females	European	10534735
Keratin-associated protein 2-4	3301	3301	2018	Sun BB	Males and Females	European	10534735
Keratinocyte differentiation-associated protein	3301	3301	2018	Sun BB	Males and Females	European	10534735
Kynureninase	3301	3301	2018	Sun BB	Males and Females	European	10534735
Beta-arrestin-1	3301	3301	2018	Sun BB	Males and Females	European	10534735
Neural cell adhesion molecule L1	3301	3301	2018	Sun BB	Males and Females	European	10534735
Ladinin-1	3301	3301	2018	Sun BB	Males and Females	European	10534735
Lymphocyte activation gene 3 protein	3301	3301	2018	Sun BB	Males and Females	European	10534735
Leukocyte-associated immunoglobulin-like receptor 1	3301	3301	2018	Sun BB	Males and Females	European	10534735
Laminin	3301	3301	2018	Sun BB	Males and Females	European	10534735
Laminin subunit alpha-4	3301	3301	2018	Sun BB	Males and Females	European	10534735
Laminin subunit gamma-2	3301	3301	2018	Sun BB	Males and Females	European	10534735
Lysosome-associated membrane glycoprotein 3	3301	3301	2018	Sun BB	Males and Females	European	10534735
Ragulator complex protein LAMTOR3	3301	3301	2018	Sun BB	Males and Females	European	10534735
ATP-citrate synthase	3301	3301	2018	Sun BB	Males and Females	European	10534735
Arrestin domain-containing protein 3	3301	3301	2018	Sun BB	Males and Females	European	10534735
Glycosyltransferase-like protein LARGE1	3301	3301	2018	Sun BB	Males and Females	European	10534735
Linker for activation of T-cells family member 1	3301	3301	2018	Sun BB	Males and Females	European	10534735
Linker for activation of T-cells family member 2	3301	3301	2018	Sun BB	Males and Females	European	10534735
Layilin	3301	3301	2018	Sun BB	Males and Females	European	10534735
Tyrosine-protein kinase Lck	3301	3301	2018	Sun BB	Males and Females	European	10534735
Leucine carboxyl methyltransferase 1	3301	3301	2018	Sun BB	Males and Females	European	10534735
Epididymal-specific lipocalin-10	3301	3301	2018	Sun BB	Males and Females	European	10534735
Lipocalin-1	3301	3301	2018	Sun BB	Males and Females	European	10534735
Neutrophil gelatinase-associated lipocalin	3301	3301	2018	Sun BB	Males and Females	European	10534735
Arylsulfatase A	3301	3301	2018	Sun BB	Males and Females	European	10534735
Epididymal-specific lipocalin-8	3301	3301	2018	Sun BB	Males and Females	European	10534735
Ligand-dependent nuclear receptor corepressor-like protein	3301	3301	2018	Sun BB	Males and Females	European	10534735
Plastin-2	3301	3301	2018	Sun BB	Males and Females	European	10534735
Lactase-phlorizin hydrolase	3301	3301	2018	Sun BB	Males and Females	European	10534735
Lactase-like protein	3301	3301	2018	Sun BB	Males and Females	European	10534735
L-lactate dehydrogenase B chain	3301	3301	2018	Sun BB	Males and Females	European	10534735
L-lactate dehydrogenase C chain	3301	3301	2018	Sun BB	Males and Females	European	10534735
Low-density lipoprotein receptor	3301	3301	2018	Sun BB	Males and Females	European	10534735
Protein LDOC1	3301	3301	2018	Sun BB	Males and Females	European	10534735
Leukocyte cell-derived chemotaxin 1	3301	3301	2018	Sun BB	Males and Females	European	10534735
Arylsulfatase B	3301	3301	2018	Sun BB	Males and Females	European	10534735
LEM domain-containing protein 1	3301	3301	2018	Sun BB	Males and Females	European	10534735
Leptin	3301	3301	2018	Sun BB	Males and Females	European	10534735
Leptin receptor	3301	3301	2018	Sun BB	Males and Females	European	10534735
Galectin-1	3301	3301	2018	Sun BB	Males and Females	European	10534735
Galectin-2	3301	3301	2018	Sun BB	Males and Females	European	10534735
Galectin-4	3301	3301	2018	Sun BB	Males and Females	European	10534735
Galectin-7	3301	3301	2018	Sun BB	Males and Females	European	10534735
Arylsulfatase K	3301	3301	2018	Sun BB	Males and Females	European	10534735
Galectin-8	3301	3301	2018	Sun BB	Males and Females	European	10534735
Galectin-9	3301	3301	2018	Sun BB	Males and Females	European	10534735
Leucine-rich repeat LGI family member 3	3301	3301	2018	Sun BB	Males and Females	European	10534735
Legumain	3301	3301	2018	Sun BB	Males and Females	European	10534735
Lutropin subunit beta	3301	3301	2018	Sun BB	Males and Females	European	10534735
Leukemia inhibitory factor	3301	3301	2018	Sun BB	Males and Females	European	10534735
Leukemia inhibitory factor receptor	3301	3301	2018	Sun BB	Males and Females	European	10534735
Leukocyte immunoglobulin-like receptor subfamily A member 4	3301	3301	2018	Sun BB	Males and Females	European	10534735
Leukocyte immunoglobulin-like receptor subfamily A member 5	3301	3301	2018	Sun BB	Males and Females	European	10534735
Ecto-ADP-ribosyltransferase 3	3301	3301	2018	Sun BB	Males and Females	European	10534735
Leukocyte immunoglobulin-like receptor subfamily A member 6	3301	3301	2018	Sun BB	Males and Females	European	10534735
Leukocyte immunoglobulin-like receptor subfamily B member 1	3301	3301	2018	Sun BB	Males and Females	European	10534735
Leukocyte immunoglobulin-like receptor subfamily B member 2	3301	3301	2018	Sun BB	Males and Females	European	10534735
Leukocyte immunoglobulin-like receptor subfamily B member 3	3301	3301	2018	Sun BB	Males and Females	European	10534735
Leukocyte immunoglobulin-like receptor subfamily B member 4	3301	3301	2018	Sun BB	Males and Females	European	10534735
Leukocyte immunoglobulin-like receptor subfamily B member 5	3301	3301	2018	Sun BB	Males and Females	European	10534735
Protein lin-7 homolog B	3301	3301	2018	Sun BB	Males and Females	European	10534735
Leucine-rich repeat and immunoglobulin-like domain-containing nogo receptor-interacting protein 1	3301	3301	2018	Sun BB	Males and Females	European	10534735
Leucine-rich repeat and immunoglobulin-like domain-containing nogo receptor-interacting protein 3	3301	3301	2018	Sun BB	Males and Females	European	10534735
Gastric triacylglycerol lipase	3301	3301	2018	Sun BB	Males and Females	European	10534735
Lipase member K	3301	3301	2018	Sun BB	Males and Females	European	10534735
Lipase member N	3301	3301	2018	Sun BB	Males and Females	European	10534735
Vesicular integral-membrane protein VIP36	3301	3301	2018	Sun BB	Males and Females	European	10534735
VIP36-like protein	3301	3301	2018	Sun BB	Males and Females	European	10534735
LIM and cysteine-rich domains protein 1	3301	3301	2018	Sun BB	Males and Females	European	10534735
Lamin-B1	3301	3301	2018	Sun BB	Males and Females	European	10534735
Leiomodin-1	3301	3301	2018	Sun BB	Males and Females	European	10534735
Ecto-ADP-ribosyltransferase 4	3301	3301	2018	Sun BB	Males and Females	European	10534735
Ig Kappa chain V-I region HK102- like	3301	3301	2018	Sun BB	Males and Females	European	10534735
Lon protease homolog, mitochondrial	3301	3301	2018	Sun BB	Males and Females	European	10534735
Lysyl oxidase homolog 2	3301	3301	2018	Sun BB	Males and Females	European	10534735
Putative apolipoprotein(a)-like protein 2	3301	3301	2018	Sun BB	Males and Females	European	10534735
Lysophosphatidylcholine acyltransferase 2	3301	3301	2018	Sun BB	Males and Females	European	10534735
Lactoperoxidase	3301	3301	2018	Sun BB	Males and Females	European	10534735
Leucine-rich repeat and calponin homology domain-containing protein 4	3301	3301	2018	Sun BB	Males and Females	European	10534735
Leucine-rich repeat and fibronectin type III domain-containing protein 1	3301	3301	2018	Sun BB	Males and Females	European	10534735
Leucine-rich repeat and fibronectin type-III domain-containing protein 2	3301	3301	2018	Sun BB	Males and Females	European	10534735
Artemin	3301	3301	2018	Sun BB	Males and Females	European	10534735
Leucine-rich repeats and immunoglobulin-like domains protein 3	3301	3301	2018	Sun BB	Males and Females	European	10534735
Leucine-rich repeat, immunoglobulin-like domain and transmembrane domain-containing protein 2	3301	3301	2018	Sun BB	Males and Females	European	10534735
Leucine-rich repeat, immunoglobulin-like domain and transmembrane domain-containing protein 3	3301	3301	2018	Sun BB	Males and Females	European	10534735
Lymphoid-restricted membrane protein	3301	3301	2018	Sun BB	Males and Females	European	10534735
Prolow-density lipoprotein receptor-related protein 1	3301	3301	2018	Sun BB	Males and Females	European	10534735
Low-density lipoprotein receptor-related protein 1, soluble	3301	3301	2018	Sun BB	Males and Females	European	10534735
Low-density lipoprotein receptor-related protein 1B	3301	3301	2018	Sun BB	Males and Females	European	10534735
Acid ceramidase	3301	3301	2018	Sun BB	Males and Females	European	10534735
Low-density lipoprotein receptor-related protein 8	3301	3301	2018	Sun BB	Males and Females	European	10534735
alpha-2-macroglobulin receptor-associated protein	3301	3301	2018	Sun BB	Males and Females	European	10534735
Leucine-rich PPR motif-containing protein, mitochondrial	3301	3301	2018	Sun BB	Males and Females	European	10534735
Leucine-rich repeat-containing protein 15	3301	3301	2018	Sun BB	Males and Females	European	10534735
Leucine-rich repeat-containing protein 19	3301	3301	2018	Sun BB	Males and Females	European	10534735
Leucine-rich repeat-containing protein 3	3301	3301	2018	Sun BB	Males and Females	European	10534735
Leucine-rich repeat-containing protein 37A2	3301	3301	2018	Sun BB	Males and Females	European	10534735
Leucine-rich repeat-containing protein 4B	3301	3301	2018	Sun BB	Males and Females	European	10534735
Leucine-rich repeat-containing protein 4C	3301	3301	2018	Sun BB	Males and Females	European	10534735
Neutral ceramidase	3301	3301	2018	Sun BB	Males and Females	European	10534735
Leucine-rich repeat-containing protein 74A	3301	3301	2018	Sun BB	Males and Females	European	10534735
Leucine-rich repeat serine/threonine-protein kinase 2	3301	3301	2018	Sun BB	Males and Females	European	10534735
Leucine-rich repeat neuronal protein 1	3301	3301	2018	Sun BB	Males and Females	European	10534735
Leucine-rich repeat neuronal protein 3	3301	3301	2018	Sun BB	Males and Females	European	10534735
Leucine-rich repeat transmembrane neuronal protein 1	3301	3301	2018	Sun BB	Males and Females	European	10534735
Leucine-rich repeat transmembrane neuronal protein 2	3301	3301	2018	Sun BB	Males and Females	European	10534735
Leucine-rich repeat transmembrane neuronal protein 4	3301	3301	2018	Sun BB	Males and Females	European	10534735
Leucine-rich repeat and transmembrane domain-containing protein 1	3301	3301	2018	Sun BB	Males and Females	European	10534735
Low molecular weight phosphotyrosine protein phosphatase	3301	3301	2018	Sun BB	Males and Females	European	10534735
Arf-GAP with SH3 domain, ANK repeat and PH domain-containing protein 2	3301	3301	2018	Sun BB	Males and Females	European	10534735
Leucine-rich repeat and transmembrane domain-containing protein 2	3301	3301	2018	Sun BB	Males and Females	European	10534735
Limbic system-associated membrane protein	3301	3301	2018	Sun BB	Males and Females	European	10534735
Leukocyte-specific transcript 1 protein	3301	3301	2018	Sun BB	Males and Females	European	10534735
Lymphotoxin-alpha	3301	3301	2018	Sun BB	Males and Females	European	10534735
Leukotriene A-4 hydrolase	3301	3301	2018	Sun BB	Males and Females	European	10534735
Lymphotoxin alpha2:beta1	3301	3301	2018	Sun BB	Males and Females	European	10534735
Latent-transforming growth factor beta-binding protein 4	3301	3301	2018	Sun BB	Males and Females	European	10534735
Tumor necrosis factor receptor superfamily member 3	3301	3301	2018	Sun BB	Males and Females	European	10534735
Lactotransferrin	3301	3301	2018	Sun BB	Males and Females	European	10534735
Activating signal cointegrator 1 complex subunit 1	3301	3301	2018	Sun BB	Males and Females	European	10534735
Lymphocyte antigen 6 complex locus protein G6c	3301	3301	2018	Sun BB	Males and Females	European	10534735
Lymphocyte antigen 6 complex locus protein G6d	3301	3301	2018	Sun BB	Males and Females	European	10534735
Lymphocyte antigen 86	3301	3301	2018	Sun BB	Males and Females	European	10534735
T-lymphocyte surface antigen Ly-9	3301	3301	2018	Sun BB	Males and Females	European	10534735
Lysozyme g-like protein 1	3301	3301	2018	Sun BB	Males and Females	European	10534735
Tyrosine-protein kinase Lyn, isoform B	3301	3301	2018	Sun BB	Males and Females	European	10534735
Tyrosine-protein kinase Lyn	3301	3301	2018	Sun BB	Males and Females	European	10534735
Ly6/PLAUR domain-containing protein 3	3301	3301	2018	Sun BB	Males and Females	European	10534735
Lysophospholipase-like protein 1	3301	3301	2018	Sun BB	Males and Females	European	10534735
LysM and putative peptidoglycan-binding domain-containing protein 3	3301	3301	2018	Sun BB	Males and Females	European	10534735
Asialoglycoprotein receptor 1	3301	3301	2018	Sun BB	Males and Females	European	10534735
LysM and putative peptidoglycan-binding domain-containing protein 4	3301	3301	2018	Sun BB	Males and Females	European	10534735
Lysozyme C	3301	3301	2018	Sun BB	Males and Females	European	10534735
Lysozyme-like protein 2	3301	3301	2018	Sun BB	Males and Females	European	10534735
Cation-dependent mannose-6-phosphate receptor	3301	3301	2018	Sun BB	Males and Females	European	10534735
O-acetyl-ADP-ribose deacetylase MACROD1	3301	3301	2018	Sun BB	Males and Females	European	10534735
Mitotic spindle assembly checkpoint protein MAD1	3301	3301	2018	Sun BB	Males and Females	European	10534735
Mucosal addressin cell adhesion molecule 1	3301	3301	2018	Sun BB	Males and Females	European	10534735
Melanoma-associated antigen 10	3301	3301	2018	Sun BB	Males and Females	European	10534735
Melanoma-associated antigen 3	3301	3301	2018	Sun BB	Males and Females	European	10534735
Melanoma-associated antigen B10	3301	3301	2018	Sun BB	Males and Females	European	10534735
Asialoglycoprotein receptor 2	3301	3301	2018	Sun BB	Males and Females	European	10534735
Membrane-associated guanylate kinase, WW and PDZ domain-containing protein 2	3301	3301	2018	Sun BB	Males and Females	European	10534735
MAM domain-containing protein 2	3301	3301	2018	Sun BB	Males and Females	European	10534735
Mannosyl-oligosaccharide 1,2-alpha-mannosidase IA	3301	3301	2018	Sun BB	Males and Females	European	10534735
Mannosyl-oligosaccharide 1,2-alpha-mannosidase IB	3301	3301	2018	Sun BB	Males and Females	European	10534735
Endoplasmic reticulum mannosyl-oligosaccharide 1,2-alpha-mannosidase	3301	3301	2018	Sun BB	Males and Females	European	10534735
Epididymis-specific alpha-mannosidase	3301	3301	2018	Sun BB	Males and Females	European	10534735
Beta-mannosidase	3301	3301	2018	Sun BB	Males and Females	European	10534735
Glycoprotein endo-alpha-1,2-mannosidase	3301	3301	2018	Sun BB	Males and Females	European	10534735
MANSC domain-containing protein 1	3301	3301	2018	Sun BB	Males and Females	European	10534735
MANSC domain-containing protein 4	3301	3301	2018	Sun BB	Males and Females	European	10534735
Histone-lysine N-methyltransferase ASH1L	3301	3301	2018	Sun BB	Males and Females	European	10534735
Dual specificity mitogen-activated protein kinase kinase 1	3301	3301	2018	Sun BB	Males and Females	European	10534735
Dual specificity mitogen-activated protein kinase kinase 3	3301	3301	2018	Sun BB	Males and Females	European	10534735
Dual specificity mitogen-activated protein kinase kinase 4	3301	3301	2018	Sun BB	Males and Females	European	10534735
Mitogen-activated protein kinase kinase kinase 3	3301	3301	2018	Sun BB	Males and Females	European	10534735
Mitogen-activated protein kinase kinase kinase 7:TGF-beta-activated kinase 1 and MAP3K7-binding protein 1 fusion	3301	3301	2018	Sun BB	Males and Females	European	10534735
Mitogen-activated protein kinase 1	3301	3301	2018	Sun BB	Males and Females	European	10534735
Mitogen-activated protein kinase 13	3301	3301	2018	Sun BB	Males and Females	European	10534735
Mitogen-activated protein kinase 14	3301	3301	2018	Sun BB	Males and Females	European	10534735
Mitogen-activated protein kinase 3	3301	3301	2018	Sun BB	Males and Females	European	10534735
Mitogen-activated protein kinase 8	3301	3301	2018	Sun BB	Males and Females	European	10534735
Set1/Ash2 histone methyltransferase complex subunit ASH2	3301	3301	2018	Sun BB	Males and Females	European	10534735
Mitogen-activated protein kinase 9	3301	3301	2018	Sun BB	Males and Females	European	10534735
MAP kinase-activated protein kinase 2	3301	3301	2018	Sun BB	Males and Females	European	10534735
MAP kinase-activated protein kinase 3	3301	3301	2018	Sun BB	Males and Females	European	10534735
MAP kinase-activated protein kinase 5	3301	3301	2018	Sun BB	Males and Females	European	10534735
Mannan-binding lectin serine protease 1	3301	3301	2018	Sun BB	Males and Females	European	10534735
Megakaryocyte-associated tyrosine-protein kinase	3301	3301	2018	Sun BB	Males and Females	European	10534735
Matrilin-2	3301	3301	2018	Sun BB	Males and Females	European	10534735
Matrilin-3	3301	3301	2018	Sun BB	Males and Females	European	10534735
Matrilin-4	3301	3301	2018	Sun BB	Males and Females	European	10534735
Acid-sensing ion channel 4	3301	3301	2018	Sun BB	Males and Females	European	10534735
Myc-associated zinc finger protein	3301	3301	2018	Sun BB	Males and Females	European	10534735
Myoglobin	3301	3301	2018	Sun BB	Males and Females	European	10534735
Methyl-CpG-binding domain protein 4	3301	3301	2018	Sun BB	Males and Females	European	10534735
Mannose-binding protein C	3301	3301	2018	Sun BB	Males and Females	European	10534735
Methylmalonyl-CoA epimerase, mitochondrial	3301	3301	2018	Sun BB	Males and Females	European	10534735
Mast cell-expressed membrane protein 1	3301	3301	2018	Sun BB	Males and Females	European	10534735
Guanine nucleotide exchange factor DBS	3301	3301	2018	Sun BB	Males and Females	European	10534735
Multiple coagulation factor deficiency protein 2	3301	3301	2018	Sun BB	Males and Females	European	10534735
Induced myeloid leukemia cell differentiation protein Mcl-1	3301	3301	2018	Sun BB	Males and Females	European	10534735
Malignant T-cell-amplified sequence 1	3301	3301	2018	Sun BB	Males and Females	European	10534735
Agouti-signaling protein	3301	3301	2018	Sun BB	Males and Females	European	10534735
Malate dehydrogenase, cytoplasmic	3301	3301	2018	Sun BB	Males and Females	European	10534735
Midkine	3301	3301	2018	Sun BB	Males and Females	European	10534735
Nuclear protein MDM1	3301	3301	2018	Sun BB	Males and Females	European	10534735
E3 ubiquitin-protein ligase Mdm2	3301	3301	2018	Sun BB	Males and Females	European	10534735
Mediator of RNA polymerase II transcription subunit 1	3301	3301	2018	Sun BB	Males and Females	European	10534735
Mediator of RNA polymerase II transcription subunit 4	3301	3301	2018	Sun BB	Males and Females	European	10534735
Myocyte-specific enhancer factor 2C	3301	3301	2018	Sun BB	Males and Females	European	10534735
Multiple epidermal growth factor-like domains protein 10	3301	3301	2018	Sun BB	Males and Females	European	10534735
Protein MENT	3301	3301	2018	Sun BB	Males and Females	European	10534735
Argininosuccinate lyase	3301	3301	2018	Sun BB	Males and Females	European	10534735
Matrix extracellular phosphoglycoprotein	3301	3301	2018	Sun BB	Males and Females	European	10534735
LDLR chaperone MESD	3301	3301	2018	Sun BB	Males and Females	European	10534735
Hepatocyte growth factor receptor	3301	3301	2018	Sun BB	Males and Females	European	10534735
tRNA (guanine-N(7)-)-methyltransferase	3301	3301	2018	Sun BB	Males and Females	European	10534735
Microfibrillar-associated protein 1	3301	3301	2018	Sun BB	Males and Females	European	10534735
Microfibrillar-associated protein 2	3301	3301	2018	Sun BB	Males and Females	European	10534735
Microfibril-associated glycoprotein 4	3301	3301	2018	Sun BB	Males and Females	European	10534735
Microfibrillar-associated protein 5	3301	3301	2018	Sun BB	Males and Females	European	10534735
Lactadherin	3301	3301	2018	Sun BB	Males and Females	European	10534735
Mitofusin-1	3301	3301	2018	Sun BB	Males and Females	European	10534735
N-acetylserotonin O-methyltransferase-like protein	3301	3301	2018	Sun BB	Males and Females	European	10534735
Beta-1,3-N-acetylglucosaminyltransferase manic fringe	3301	3301	2018	Sun BB	Males and Females	European	10534735
MAX gene-associated protein	3301	3301	2018	Sun BB	Males and Females	European	10534735
Alpha-1,3-mannosyl-glycoprotein 2-beta-N-acetylglucosaminyltransferase	3301	3301	2018	Sun BB	Males and Females	European	10534735
Alpha-1,6-mannosyl-glycoprotein 2-beta-N-acetylglucosaminyltransferase	3301	3301	2018	Sun BB	Males and Females	European	10534735
Alpha-1,3-mannosyl-glycoprotein 4-beta-N-acetylglucosaminyltransferase B	3301	3301	2018	Sun BB	Males and Females	European	10534735
Alpha-1,3-mannosyl-glycoprotein 4-beta-N-acetylglucosaminyltransferase C	3301	3301	2018	Sun BB	Males and Females	European	10534735
Melanoma-derived growth regulatory protein	3301	3301	2018	Sun BB	Males and Females	European	10534735
MICAL-like protein 2	3301	3301	2018	Sun BB	Males and Females	European	10534735
MHC class I polypeptide-related sequence B	3301	3301	2018	Sun BB	Males and Females	European	10534735
Probable E3 ubiquitin-protein ligase MID2	3301	3301	2018	Sun BB	Males and Females	European	10534735
Lysosomal acid phosphatase	3301	3301	2018	Sun BB	Males and Females	European	10534735
ATPase ASNA1	3301	3301	2018	Sun BB	Males and Females	European	10534735
Macrophage migration inhibitory factor	3301	3301	2018	Sun BB	Males and Females	European	10534735
Allergin-1	3301	3301	2018	Sun BB	Males and Females	European	10534735
MICOS complex subunit MIC10	3301	3301	2018	Sun BB	Males and Females	European	10534735
Multiple inositol polyphosphate phosphatase 1	3301	3301	2018	Sun BB	Males and Females	European	10534735
Malectin	3301	3301	2018	Sun BB	Males and Females	European	10534735
Histone-lysine N-methyltransferase 2D	3301	3301	2018	Sun BB	Males and Females	European	10534735
Promotilin	3301	3301	2018	Sun BB	Males and Females	European	10534735
Malonyl-CoA decarboxylase, mitochondrial	3301	3301	2018	Sun BB	Males and Females	European	10534735
Membrane metallo-endopeptidase-like 1	3301	3301	2018	Sun BB	Males and Females	European	10534735
Membrane magnesium transporter 1	3301	3301	2018	Sun BB	Males and Females	European	10534735
Aspartyl/asparaginyl beta-hydroxylase	3301	3301	2018	Sun BB	Males and Females	European	10534735
Stromelysin-2	3301	3301	2018	Sun BB	Males and Females	European	10534735
Macrophage metalloelastase	3301	3301	2018	Sun BB	Males and Females	European	10534735
Collagenase 3	3301	3301	2018	Sun BB	Males and Females	European	10534735
Matrix metalloproteinase-14	3301	3301	2018	Sun BB	Males and Females	European	10534735
Matrix metalloproteinase-16	3301	3301	2018	Sun BB	Males and Females	European	10534735
Matrix metalloproteinase-17	3301	3301	2018	Sun BB	Males and Females	European	10534735
72 kDa type IV collagenase	3301	3301	2018	Sun BB	Males and Females	European	10534735
Matrilysin	3301	3301	2018	Sun BB	Males and Females	European	10534735
Asporin	3301	3301	2018	Sun BB	Males and Females	European	10534735
Neutrophil collagenase	3301	3301	2018	Sun BB	Males and Females	European	10534735
Matrix metalloproteinase-9	3301	3301	2018	Sun BB	Males and Females	European	10534735
Multimerin-2	3301	3301	2018	Sun BB	Males and Females	European	10534735
Motor neuron and pancreas homeobox protein 1	3301	3301	2018	Sun BB	Males and Females	European	10534735
MOB kinase activator 1A	3301	3301	2018	Sun BB	Males and Females	European	10534735
Adenylyltransferase and sulfurtransferase MOCS3	3301	3301	2018	Sun BB	Males and Females	European	10534735
Multiple PDZ domain protein	3301	3301	2018	Sun BB	Males and Females	European	10534735
DNA-3-methyladenine glycosylase	3301	3301	2018	Sun BB	Males and Females	European	10534735
Thrombopoietin Receptor	3301	3301	2018	Sun BB	Males and Females	European	10534735
Retroviral-like aspartic protease 1	3301	3301	2018	Sun BB	Males and Females	European	10534735
Myeloperoxidase	3301	3301	2018	Sun BB	Males and Females	European	10534735
MAGUK p55 subfamily member 6	3301	3301	2018	Sun BB	Males and Females	European	10534735
MAGUK p55 subfamily member 7	3301	3301	2018	Sun BB	Males and Females	European	10534735
3-mercaptopyruvate sulfurtransferase	3301	3301	2018	Sun BB	Males and Females	European	10534735
Myelin protein P0	3301	3301	2018	Sun BB	Males and Females	European	10534735
Melanocortin-2 receptor accessory protein 2	3301	3301	2018	Sun BB	Males and Females	European	10534735
Melanocortin-2 receptor accessory protein	3301	3301	2018	Sun BB	Males and Females	European	10534735
Macrophage mannose receptor 1	3301	3301	2018	Sun BB	Males and Females	European	10534735
C-type mannose receptor 2	3301	3301	2018	Sun BB	Males and Females	European	10534735
Double-strand break repair protein MRE11A	3301	3301	2018	Sun BB	Males and Females	European	10534735
Astacin-like metalloendopeptidase	3301	3301	2018	Sun BB	Males and Females	European	10534735
39S ribosomal protein L14, mitochondrial	3301	3301	2018	Sun BB	Males and Females	European	10534735
39S ribosomal protein L32, mitochondrial	3301	3301	2018	Sun BB	Males and Females	European	10534735
39S ribosomal protein L33, mitochondrial	3301	3301	2018	Sun BB	Males and Females	European	10534735
39S ribosomal protein L34, mitochondrial	3301	3301	2018	Sun BB	Males and Females	European	10534735
39S ribosomal protein L52, mitochondrial	3301	3301	2018	Sun BB	Males and Females	European	10534735
Ribosome-recycling factor, mitochondrial	3301	3301	2018	Sun BB	Males and Females	European	10534735
Protein MRVI1	3301	3301	2018	Sun BB	Males and Females	European	10534735
Mesothelin	3301	3301	2018	Sun BB	Males and Females	European	10534735
Beta-microseminoprotein	3301	3301	2018	Sun BB	Males and Females	European	10534735
ATPase family AAA domain-containing protein 1	3301	3301	2018	Sun BB	Males and Females	European	10534735
Prostate-associated microseminoprotein	3301	3301	2018	Sun BB	Males and Females	European	10534735
Macrophage scavenger receptor types I and II	3301	3301	2018	Sun BB	Males and Females	European	10534735
Mitochondrial peptide methionine sulfoxide reductase	3301	3301	2018	Sun BB	Males and Females	European	10534735
Methionine-R-sulfoxide reductase B3	3301	3301	2018	Sun BB	Males and Females	European	10534735
Macrophage-stimulating protein receptor	3301	3301	2018	Sun BB	Males and Females	European	10534735
Growth/differentiation factor 8	3301	3301	2018	Sun BB	Males and Females	European	10534735
Metallothionein-1F	3301	3301	2018	Sun BB	Males and Females	European	10534735
S-methyl-5'-thioadenosine phosphorylase	3301	3301	2018	Sun BB	Males and Females	European	10534735
ATPase family AAA domain-containing protein 2	3301	3301	2018	Sun BB	Males and Females	European	10534735
Protein p13 MTCP-1	3301	3301	2018	Sun BB	Males and Females	European	10534735
Mitochondrial fission regulator 1	3301	3301	2018	Sun BB	Males and Females	European	10534735
5-formyltetrahydrofolate cyclo-ligase	3301	3301	2018	Sun BB	Males and Females	European	10534735
Myotubularin-related protein 1	3301	3301	2018	Sun BB	Males and Females	European	10534735
Poly(A) RNA polymerase, mitochondrial	3301	3301	2018	Sun BB	Males and Females	European	10534735
Peptide chain release factor 1-like, mitochondrial	3301	3301	2018	Sun BB	Males and Females	European	10534735
Mucin-1	3301	3301	2018	Sun BB	Males and Females	European	10534735
Mucin-4	3301	3301	2018	Sun BB	Males and Females	European	10534735
Mitochondrial ubiquitin ligase activator of NFKB 1	3301	3301	2018	Sun BB	Males and Females	European	10534735
Cyclic AMP-dependent transcription factor ATF-6 alpha	3301	3301	2018	Sun BB	Males and Females	European	10534735
Muscle, skeletal receptor tyrosine-protein kinase	3301	3301	2018	Sun BB	Males and Females	European	10534735
A/G-specific adenine DNA glycosylase	3301	3301	2018	Sun BB	Males and Females	European	10534735
MAX-interacting protein 1	3301	3301	2018	Sun BB	Males and Females	European	10534735
Matrix-remodeling-associated protein 7	3301	3301	2018	Sun BB	Males and Females	European	10534735
Matrix-remodeling-associated protein 8	3301	3301	2018	Sun BB	Males and Females	European	10534735
Myosin-binding protein C, slow-type	3301	3301	2018	Sun BB	Males and Females	European	10534735
Myc proto-oncogene protein	3301	3301	2018	Sun BB	Males and Females	European	10534735
Myc target protein 1	3301	3301	2018	Sun BB	Males and Females	European	10534735
Ubiquitin-like modifier-activating enzyme ATG7	3301	3301	2018	Sun BB	Males and Females	European	10534735
Unconventional myosin-VI	3301	3301	2018	Sun BB	Males and Females	European	10534735
Myomesin-2	3301	3301	2018	Sun BB	Males and Females	European	10534735
Myelin regulatory factor	3301	3301	2018	Sun BB	Males and Females	European	10534735
Histone H2A deubiquitinase MYSM1	3301	3301	2018	Sun BB	Males and Females	European	10534735
Myocardial zonula adherens protein	3301	3301	2018	Sun BB	Males and Females	European	10534735
Myeloid zinc finger 1	3301	3301	2018	Sun BB	Males and Females	European	10534735
Mitotic-spindle organizing protein 1	3301	3301	2018	Sun BB	Males and Females	European	10534735
HemK methyltransferase family member 2	3301	3301	2018	Sun BB	Males and Females	European	10534735
Sodium/potassium-transporting ATPase subunit alpha-1	3301	3301	2018	Sun BB	Males and Females	European	10534735
N-acylethanolamine-hydrolyzing acid amidase	3301	3301	2018	Sun BB	Males and Females	European	10534735
N-acetylated-alpha-linked acidic dipeptidase 2	3301	3301	2018	Sun BB	Males and Females	European	10534735
NGFI-A-binding protein 1	3301	3301	2018	Sun BB	Males and Females	European	10534735
NGFI-A-binding protein 2	3301	3301	2018	Sun BB	Males and Females	European	10534735
NAD kinase	3301	3301	2018	Sun BB	Males and Females	European	10534735
N-acetyl-D-glucosamine kinase	3301	3301	2018	Sun BB	Males and Females	European	10534735
N-acetylglucosamine-1-phosphodiester alpha-N-acetylglucosaminidase	3301	3301	2018	Sun BB	Males and Females	European	10534735
N-acetylglutamate synthase, mitochondrial	3301	3301	2018	Sun BB	Males and Females	European	10534735
Nicotinamide phosphoribosyltransferase	3301	3301	2018	Sun BB	Males and Females	European	10534735
Nucleosome assembly protein 1-like 2	3301	3301	2018	Sun BB	Males and Females	European	10534735
Lactosylceramide 4-alpha-galactosyltransferase	3301	3301	2018	Sun BB	Males and Females	European	10534735
Tartrate-resistant acid phosphatase type 5	3301	3301	2018	Sun BB	Males and Females	European	10534735
Sodium/potassium-transporting ATPase subunit beta-2	3301	3301	2018	Sun BB	Males and Females	European	10534735
Beta-soluble NSF attachment protein	3301	3301	2018	Sun BB	Males and Females	European	10534735
Arylamine N-acetyltransferase 1	3301	3301	2018	Sun BB	Males and Females	European	10534735
N-acetyltransferase 14	3301	3301	2018	Sun BB	Males and Females	European	10534735
Neuroblastoma suppressor of tumorigenicity 1	3301	3301	2018	Sun BB	Males and Females	European	10534735
Next to BRCA1 gene 1 protein	3301	3301	2018	Sun BB	Males and Females	European	10534735
Neural cell adhesion molecule 1, 120 kDa isoform	3301	3301	2018	Sun BB	Males and Females	European	10534735
Neural cell adhesion molecule 1	3301	3301	2018	Sun BB	Males and Females	European	10534735
Neural cell adhesion molecule 2	3301	3301	2018	Sun BB	Males and Females	European	10534735
Neutrophil cytosol factor 2	3301	3301	2018	Sun BB	Males and Females	European	10534735
Sarcoplasmic/endoplasmic reticulum calcium ATPase 3	3301	3301	2018	Sun BB	Males and Females	European	10534735
Nucleolin	3301	3301	2018	Sun BB	Males and Females	European	10534735
Noncompact myelin-associated protein	3301	3301	2018	Sun BB	Males and Females	European	10534735
Nuclear receptor coactivator 2	3301	3301	2018	Sun BB	Males and Females	European	10534735
Natural cytotoxicity triggering receptor 1	3301	3301	2018	Sun BB	Males and Females	European	10534735
Natural cytotoxicity triggering receptor 2	3301	3301	2018	Sun BB	Males and Females	European	10534735
Natural cytotoxicity triggering receptor 3	3301	3301	2018	Sun BB	Males and Females	European	10534735
Natural cytotoxicity triggering receptor 3 ligand 1	3301	3301	2018	Sun BB	Males and Females	European	10534735
Kinetochore protein NDC80 homolog	3301	3301	2018	Sun BB	Males and Females	European	10534735
Protein NDNF	3301	3301	2018	Sun BB	Males and Females	European	10534735
Potassium-transporting ATPase subunit beta	3301	3301	2018	Sun BB	Males and Females	European	10534735
Protein NDRG4	3301	3301	2018	Sun BB	Males and Females	European	10534735
Bifunctional heparan sulfate N-deacetylase/N-sulfotransferase 1	3301	3301	2018	Sun BB	Males and Females	European	10534735
NADH dehydrogenase [ubiquinone] 1 beta subcomplex subunit 11, mitochondrial	3301	3301	2018	Sun BB	Males and Females	European	10534735
NADH dehydrogenase [ubiquinone] 1 beta subcomplex subunit 4	3301	3301	2018	Sun BB	Males and Females	European	10534735
NADH dehydrogenase [ubiquinone] 1 beta subcomplex subunit 8, mitochondrial	3301	3301	2018	Sun BB	Males and Females	European	10534735
NADH dehydrogenase [ubiquinone] iron-sulfur protein 4, mitochondrial	3301	3301	2018	Sun BB	Males and Females	European	10534735
NADH dehydrogenase [ubiquinone] flavoprotein 2, mitochondrial	3301	3301	2018	Sun BB	Males and Females	European	10534735
Neurofilament heavy polypeptide	3301	3301	2018	Sun BB	Males and Females	European	10534735
Neuronal growth regulator 1	3301	3301	2018	Sun BB	Males and Females	European	10534735
ATP synthase subunit beta, mitochondrial	3301	3301	2018	Sun BB	Males and Females	European	10534735
Protein kinase C-binding protein NELL1	3301	3301	2018	Sun BB	Males and Females	European	10534735
Protein kinase C-binding protein NELL2	3301	3301	2018	Sun BB	Males and Females	European	10534735
Neudesin	3301	3301	2018	Sun BB	Males and Females	European	10534735
Neogenin	3301	3301	2018	Sun BB	Males and Females	European	10534735
Neuroepithelial cell-transforming gene 1 protein	3301	3301	2018	Sun BB	Males and Females	European	10534735
Neuropilin and tolloid-like protein 1	3301	3301	2018	Sun BB	Males and Females	European	10534735
Neuropilin and tolloid-like protein 2	3301	3301	2018	Sun BB	Males and Females	European	10534735
E3 ubiquitin-protein ligase NEURL1	3301	3301	2018	Sun BB	Males and Females	European	10534735
Neuralized-like protein 4	3301	3301	2018	Sun BB	Males and Females	European	10534735
Neurofascin	3301	3301	2018	Sun BB	Males and Females	European	10534735
Aurora kinase A	3301	3301	2018	Sun BB	Males and Females	European	10534735
Nuclear factor erythroid 2-related factor 1	3301	3301	2018	Sun BB	Males and Females	European	10534735
NFU1 iron-sulfur cluster scaffold homolog, mitochondrial	3301	3301	2018	Sun BB	Males and Females	European	10534735
beta-nerve growth factor	3301	3301	2018	Sun BB	Males and Females	European	10534735
Tumor necrosis factor receptor superfamily member 16	3301	3301	2018	Sun BB	Males and Females	European	10534735
Neugrin	3301	3301	2018	Sun BB	Males and Females	European	10534735
Non-homologous end-joining factor 1	3301	3301	2018	Sun BB	Males and Females	European	10534735
NHL repeat-containing protein 3	3301	3301	2018	Sun BB	Males and Females	European	10534735
NHP2-like protein 1	3301	3301	2018	Sun BB	Males and Females	European	10534735
Nidogen-1	3301	3301	2018	Sun BB	Males and Females	European	10534735
Aurora kinase B	3301	3301	2018	Sun BB	Males and Females	European	10534735
Nidogen-2	3301	3301	2018	Sun BB	Males and Females	European	10534735
Magnesium transporter NIPA4	3301	3301	2018	Sun BB	Males and Females	European	10534735
Nischarin	3301	3301	2018	Sun BB	Males and Females	European	10534735
Neuroligin-1	3301	3301	2018	Sun BB	Males and Females	European	10534735
Neuroligin-4, X-linked	3301	3301	2018	Sun BB	Males and Females	European	10534735
NACHT, LRR and PYD domains-containing protein 10	3301	3301	2018	Sun BB	Males and Females	European	10534735
NACHT, LRR and PYD domains-containing protein 1	3301	3301	2018	Sun BB	Males and Females	European	10534735
NACHT, LRR and PYD domains-containing protein 4	3301	3301	2018	Sun BB	Males and Females	European	10534735
Neuromedin-B	3301	3301	2018	Sun BB	Males and Females	European	10534735
Nucleoside diphosphate kinase A	3301	3301	2018	Sun BB	Males and Females	European	10534735
Axin-2	3301	3301	2018	Sun BB	Males and Females	European	10534735
Nucleoside diphosphate kinase B	3301	3301	2018	Sun BB	Males and Females	European	10534735
Normal mucosa of esophagus-specific gene 1 protein	3301	3301	2018	Sun BB	Males and Females	European	10534735
NmrA-like family domain-containing protein 1	3301	3301	2018	Sun BB	Males and Females	European	10534735
Glycylpeptide N-tetradecanoyltransferase 1	3301	3301	2018	Sun BB	Males and Females	European	10534735
Noggin	3301	3301	2018	Sun BB	Males and Females	European	10534735
NoneX	3301	3301	2018	Sun BB	Males and Females	European	10534735
Neurogenic locus notch homolog protein 1	3301	3301	2018	Sun BB	Males and Females	European	10534735
Palmitoleoyl-protein carboxylesterase NOTUM	3301	3301	2018	Sun BB	Males and Females	European	10534735
Protein NOV homolog	3301	3301	2018	Sun BB	Males and Females	European	10534735
RNA-binding protein Nova-1	3301	3301	2018	Sun BB	Males and Females	European	10534735
Epididymal secretory protein E1	3301	3301	2018	Sun BB	Males and Females	European	10534735
Neural proliferation differentiation and control protein 1	3301	3301	2018	Sun BB	Males and Females	European	10534735
Pro-FMRFamide-related neuropeptide FF	3301	3301	2018	Sun BB	Males and Females	European	10534735
Nuclear pore complex-interacting protein family member B3	3301	3301	2018	Sun BB	Males and Females	European	10534735
Nuclear protein localization protein 4 homolog	3301	3301	2018	Sun BB	Males and Females	European	10534735
Atrial natriuretic factor	3301	3301	2018	Sun BB	Males and Females	European	10534735
Brain natriuretic peptide 32	3301	3301	2018	Sun BB	Males and Females	European	10534735
N-terminal pro-BNP	3301	3301	2018	Sun BB	Males and Females	European	10534735
Neuropeptide S	3301	3301	2018	Sun BB	Males and Females	European	10534735
Zinc-alpha-2-glycoprotein	3301	3301	2018	Sun BB	Males and Females	European	10534735
Neuronal pentraxin-1	3301	3301	2018	Sun BB	Males and Females	European	10534735
Neuronal pentraxin-2	3301	3301	2018	Sun BB	Males and Females	European	10534735
Neuropeptide W	3301	3301	2018	Sun BB	Males and Females	European	10534735
NAD(P)H dehydrogenase [quinone] 1	3301	3301	2018	Sun BB	Males and Females	European	10534735
Ribosyldihydronicotinamide dehydrogenase [quinone]	3301	3301	2018	Sun BB	Males and Females	European	10534735
Nuclear receptor subfamily 1 group D member 1	3301	3301	2018	Sun BB	Males and Females	European	10534735
Nuclear receptor subfamily 1 group D member 2	3301	3301	2018	Sun BB	Males and Females	European	10534735
Oxysterols receptor LXR-beta	3301	3301	2018	Sun BB	Males and Females	European	10534735
Glucocorticoid receptor	3301	3301	2018	Sun BB	Males and Females	European	10534735
Mineralocorticoid receptor	3301	3301	2018	Sun BB	Males and Females	European	10534735
Beta-1,3-galactosyltransferase 6	3301	3301	2018	Sun BB	Males and Females	European	10534735
Nuclear receptor subfamily 4 group A member 1	3301	3301	2018	Sun BB	Males and Females	European	10534735
Nuclear receptor subfamily 5 group A member 2	3301	3301	2018	Sun BB	Males and Females	European	10534735
Nutritionally-regulated adipose and cardiac enriched protein homolog	3301	3301	2018	Sun BB	Males and Females	European	10534735
Nuclear receptor-binding protein	3301	3301	2018	Sun BB	Males and Females	European	10534735
Neuronal cell adhesion molecule	3301	3301	2018	Sun BB	Males and Females	European	10534735
Neuregulin-1	3301	3301	2018	Sun BB	Males and Females	European	10534735
Pro-neuregulin-2, membrane-bound isoform	3301	3301	2018	Sun BB	Males and Females	European	10534735
Neuregulin-4	3301	3301	2018	Sun BB	Males and Females	European	10534735
Neuritin	3301	3301	2018	Sun BB	Males and Females	European	10534735
Neuropilin-1	3301	3301	2018	Sun BB	Males and Females	European	10534735
2-phosphoxylose phosphatase 1	3301	3301	2018	Sun BB	Males and Females	European	10534735
Beta-1,3-glucosyltransferase	3301	3301	2018	Sun BB	Males and Females	European	10534735
Neuropilin-2	3301	3301	2018	Sun BB	Males and Females	European	10534735
Neurensin-1	3301	3301	2018	Sun BB	Males and Females	European	10534735
Neurexin-1-beta	3301	3301	2018	Sun BB	Males and Females	European	10534735
Neurexin-1	3301	3301	2018	Sun BB	Males and Females	European	10534735
Neurexin-2-beta	3301	3301	2018	Sun BB	Males and Females	European	10534735
Neurexin-3-beta	3301	3301	2018	Sun BB	Males and Females	European	10534735
Sterol-4-alpha-carboxylate 3-dehydrogenase, decarboxylating	3301	3301	2018	Sun BB	Males and Females	European	10534735
Vesicle-fusing ATPase	3301	3301	2018	Sun BB	Males and Females	European	10534735
Galactosylgalactosylxylosylprotein 3-beta-glucuronosyltransferase 3	3301	3301	2018	Sun BB	Males and Females	European	10534735
Neuron-specific protein family member 1	3301	3301	2018	Sun BB	Males and Females	European	10534735
Neuron-specific protein family member 2	3301	3301	2018	Sun BB	Males and Females	European	10534735
5'(3')-deoxyribonucleotidase, cytosolic type	3301	3301	2018	Sun BB	Males and Females	European	10534735
5'-Nucleotidase	3301	3301	2018	Sun BB	Males and Females	European	10534735
Neurotrophin-3	3301	3301	2018	Sun BB	Males and Females	European	10534735
Neurotrophin-4	3301	3301	2018	Sun BB	Males and Females	European	10534735
N-terminal Xaa-Pro-Lys N-methyltransferase 1	3301	3301	2018	Sun BB	Males and Females	European	10534735
Netrin-1	3301	3301	2018	Sun BB	Males and Females	European	10534735
Netrin-4	3301	3301	2018	Sun BB	Males and Females	European	10534735
Beta-1,4-glucuronyltransferase 1	3301	3301	2018	Sun BB	Males and Females	European	10534735
Netrin-G1	3301	3301	2018	Sun BB	Males and Females	European	10534735
High affinity nerve growth factor receptor	3301	3301	2018	Sun BB	Males and Females	European	10534735
BDNF/NT-3 growth factors receptor	3301	3301	2018	Sun BB	Males and Females	European	10534735
NT-3 growth factor receptor	3301	3301	2018	Sun BB	Males and Females	European	10534735
Neurotensin/neuromedin N	3301	3301	2018	Sun BB	Males and Females	European	10534735
Nuclear migration protein nudC	3301	3301	2018	Sun BB	Males and Females	European	10534735
Peroxisomal NADH pyrophosphatase NUDT12	3301	3301	2018	Sun BB	Males and Females	European	10534735
Protein syndesmos	3301	3301	2018	Sun BB	Males and Females	European	10534735
Nucleoside diphosphate-linked moiety X motif 8, mitochondrial	3301	3301	2018	Sun BB	Males and Females	European	10534735
ADP-ribose pyrophosphatase, mitochondrial	3301	3301	2018	Sun BB	Males and Females	European	10534735
N-acetyllactosaminide beta-1,3-N-acetylglucosaminyltransferase 2	3301	3301	2018	Sun BB	Males and Females	European	10534735
Nuclear pore membrane glycoprotein 210-like	3301	3301	2018	Sun BB	Males and Females	European	10534735
Nuclear RNA export factor 1	3301	3301	2018	Sun BB	Males and Females	European	10534735
Neurexophilin-1	3301	3301	2018	Sun BB	Males and Females	European	10534735
Neurexophilin-3	3301	3301	2018	Sun BB	Males and Females	European	10534735
NTF2-related export protein 1	3301	3301	2018	Sun BB	Males and Females	European	10534735
Out at first protein homolog	3301	3301	2018	Sun BB	Males and Females	European	10534735
2'-5'-oligoadenylate synthase 1	3301	3301	2018	Sun BB	Males and Females	European	10534735
Ornithine decarboxylase antizyme 1	3301	3301	2018	Sun BB	Males and Females	European	10534735
Odorant-binding protein 2a	3301	3301	2018	Sun BB	Males and Females	European	10534735
Odorant-binding protein 2b	3301	3301	2018	Sun BB	Males and Females	European	10534735
UDP-GlcNAc:betaGal beta-1,3-N-acetylglucosaminyltransferase 6	3301	3301	2018	Sun BB	Males and Females	European	10534735
OCIA domain-containing protein 1	3301	3301	2018	Sun BB	Males and Females	European	10534735
Inositol polyphosphate 5-phosphatase OCRL-1	3301	3301	2018	Sun BB	Males and Females	European	10534735
Ornithine decarboxylase	3301	3301	2018	Sun BB	Males and Females	European	10534735
Obg-like ATPase 1	3301	3301	2018	Sun BB	Males and Females	European	10534735
Olfactomedin-like protein 3	3301	3301	2018	Sun BB	Males and Females	European	10534735
Oxidized low-density lipoprotein receptor 1	3301	3301	2018	Sun BB	Males and Females	European	10534735
Osteomodulin	3301	3301	2018	Sun BB	Males and Females	European	10534735
Opalin	3301	3301	2018	Sun BB	Males and Females	European	10534735
Opioid-binding protein/cell adhesion molecule	3301	3301	2018	Sun BB	Males and Females	European	10534735
UDP-GlcNAc:betaGal beta-1,3-N-acetylglucosaminyltransferase 8	3301	3301	2018	Sun BB	Males and Females	European	10534735
Oligophrenin-1	3301	3301	2018	Sun BB	Males and Females	European	10534735
Origin recognition complex subunit 6	3301	3301	2018	Sun BB	Males and Females	European	10534735
Oxysterol-binding protein-related protein 11	3301	3301	2018	Sun BB	Males and Females	European	10534735
Osteoclast-associated immunoglobulin-like receptor	3301	3301	2018	Sun BB	Males and Females	European	10534735
Oncostatin-M	3301	3301	2018	Sun BB	Males and Females	European	10534735
Oncostatin-M-specific receptor subunit beta	3301	3301	2018	Sun BB	Males and Females	European	10534735
Osteocrin	3301	3301	2018	Sun BB	Males and Females	European	10534735
Ubiquitin thioesterase OTUB2	3301	3301	2018	Sun BB	Males and Females	European	10534735
Oxytocin-neurophysin 1	3301	3301	2018	Sun BB	Males and Females	European	10534735
Beta-1,4-galactosyltransferase 1	3301	3301	2018	Sun BB	Males and Females	European	10534735
P2X purinoceptor 6	3301	3301	2018	Sun BB	Males and Females	European	10534735
Prolyl 4-hydroxylase subunit alpha-1	3301	3301	2018	Sun BB	Males and Females	European	10534735
Prolyl 4-hydroxylase subunit alpha-2	3301	3301	2018	Sun BB	Males and Females	European	10534735
Polyadenylate-binding protein 3	3301	3301	2018	Sun BB	Males and Females	European	10534735
Polyadenylate-binding protein 4	3301	3301	2018	Sun BB	Males and Females	European	10534735
Marginal zone B- and B1-cell-specific protein	3301	3301	2018	Sun BB	Males and Females	European	10534735
Platelet-activating factor acetylhydrolase IB subunit beta	3301	3301	2018	Sun BB	Males and Females	European	10534735
Multifunctional protein ADE2	3301	3301	2018	Sun BB	Males and Females	European	10534735
Polyadenylate-binding protein-interacting protein 1	3301	3301	2018	Sun BB	Males and Females	European	10534735
Serine/threonine-protein kinase PAK 3	3301	3301	2018	Sun BB	Males and Females	European	10534735
Beta-1,4-galactosyltransferase 2	3301	3301	2018	Sun BB	Males and Females	European	10534735
Serine/threonine-protein kinase PAK 4	3301	3301	2018	Sun BB	Males and Females	European	10534735
Serine/threonine-protein kinase PAK 7	3301	3301	2018	Sun BB	Males and Females	European	10534735
Peptidyl-glycine alpha-amidating monooxygenase	3301	3301	2018	Sun BB	Males and Females	European	10534735
Pantothenate kinase 3	3301	3301	2018	Sun BB	Males and Females	European	10534735
Papilin	3301	3301	2018	Sun BB	Males and Females	European	10534735
Poly(A) polymerase gamma	3301	3301	2018	Sun BB	Males and Females	European	10534735
Pappalysin-2	3301	3301	2018	Sun BB	Males and Females	European	10534735
Pappalysin-1	3301	3301	2018	Sun BB	Males and Females	European	10534735
Bifunctional 3'-phosphoadenosine 5'-phosphosulfate synthase 1	3301	3301	2018	Sun BB	Males and Females	European	10534735
E3 ubiquitin-protein ligase parkin	3301	3301	2018	Sun BB	Males and Females	European	10534735
Beta-1,4-galactosyltransferase 3	3301	3301	2018	Sun BB	Males and Females	European	10534735
Protein deglycase DJ-1	3301	3301	2018	Sun BB	Males and Females	European	10534735
Poly [ADP-ribose] polymerase 1	3301	3301	2018	Sun BB	Males and Females	European	10534735
Poly [ADP-ribose] polymerase 11	3301	3301	2018	Sun BB	Males and Females	European	10534735
Mono [ADP-ribose] polymerase PARP16	3301	3301	2018	Sun BB	Males and Females	European	10534735
Alpha-parvin	3301	3301	2018	Sun BB	Males and Females	European	10534735
Prostate and testis expressed protein 1	3301	3301	2018	Sun BB	Males and Females	European	10534735
Prostate and testis expressed protein 4	3301	3301	2018	Sun BB	Males and Females	European	10534735
Paired box protein Pax-4	3301	3301	2018	Sun BB	Males and Females	European	10534735
PAX-interacting protein 1	3301	3301	2018	Sun BB	Males and Females	European	10534735
Beta-1,4-galactosyltransferase 5	3301	3301	2018	Sun BB	Males and Females	European	10534735
Pyruvate carboxylase, mitochondrial	3301	3301	2018	Sun BB	Males and Females	European	10534735
Pterin-4-alpha-carbinolamine dehydratase	3301	3301	2018	Sun BB	Males and Females	European	10534735
Pterin-4-alpha-carbinolamine dehydratase 2	3301	3301	2018	Sun BB	Males and Females	European	10534735
Poly(rC)-binding protein 1	3301	3301	2018	Sun BB	Males and Females	European	10534735
Protocadherin-10	3301	3301	2018	Sun BB	Males and Females	European	10534735
Protocadherin-15	3301	3301	2018	Sun BB	Males and Females	European	10534735
Protocadherin-9	3301	3301	2018	Sun BB	Males and Females	European	10534735
Protocadherin alpha-4	3301	3301	2018	Sun BB	Males and Females	European	10534735
Activin receptor type-1B	3301	3301	2018	Sun BB	Males and Females	European	10534735
Beta-1,4-galactosyltransferase 6	3301	3301	2018	Sun BB	Males and Females	European	10534735
Protocadherin alpha-7	3301	3301	2018	Sun BB	Males and Females	European	10534735
Protocadherin alpha-C2	3301	3301	2018	Sun BB	Males and Females	European	10534735
Protocadherin beta-10	3301	3301	2018	Sun BB	Males and Females	European	10534735
Protocadherin beta-1	3301	3301	2018	Sun BB	Males and Females	European	10534735
Protocadherin beta-2	3301	3301	2018	Sun BB	Males and Females	European	10534735
Protocadherin beta-4	3301	3301	2018	Sun BB	Males and Females	European	10534735
Protocadherin gamma-A8	3301	3301	2018	Sun BB	Males and Females	European	10534735
Protocadherin gamma-C5	3301	3301	2018	Sun BB	Males and Females	European	10534735
Proliferating cell nuclear antigen	3301	3301	2018	Sun BB	Males and Females	European	10534735
Procollagen C-endopeptidase enhancer 1	3301	3301	2018	Sun BB	Males and Females	European	10534735
Beta-1,4-galactosyltransferase 7	3301	3301	2018	Sun BB	Males and Females	European	10534735
Procollagen C-endopeptidase enhancer 2	3301	3301	2018	Sun BB	Males and Females	European	10534735
Neuroendocrine convertase 1	3301	3301	2018	Sun BB	Males and Females	European	10534735
Proprotein convertase subtilisin/kexin type 7	3301	3301	2018	Sun BB	Males and Females	European	10534735
Prenylcysteine oxidase-like	3301	3301	2018	Sun BB	Males and Females	European	10534735
Programmed cell death protein 1	3301	3301	2018	Sun BB	Males and Females	European	10534735
Programmed cell death 1 ligand 2	3301	3301	2018	Sun BB	Males and Females	European	10534735
Programmed cell death protein 5	3301	3301	2018	Sun BB	Males and Females	European	10534735
Phosducin-like protein 2	3301	3301	2018	Sun BB	Males and Females	European	10534735
Calcium/calmodulin-dependent 3',5'-cyclic nucleotide phosphodiesterase 1A	3301	3301	2018	Sun BB	Males and Females	European	10534735
cGMP-dependent 3',5'-cyclic phosphodiesterase	3301	3301	2018	Sun BB	Males and Females	European	10534735
Transcription regulator protein BACH1	3301	3301	2018	Sun BB	Males and Females	European	10534735
cGMP-inhibited 3',5'-cyclic phosphodiesterase A	3301	3301	2018	Sun BB	Males and Females	European	10534735
cAMP-specific 3',5'-cyclic phosphodiesterase 4D	3301	3301	2018	Sun BB	Males and Females	European	10534735
Retinal rod rhodopsin-sensitive cGMP 3',5'-cyclic phosphodiesterase subunit delta	3301	3301	2018	Sun BB	Males and Females	European	10534735
High affinity cAMP-specific 3',5'-cyclic phosphodiesterase 7A	3301	3301	2018	Sun BB	Males and Females	European	10534735
High affinity cGMP-specific 3',5'-cyclic phosphodiesterase 9A	3301	3301	2018	Sun BB	Males and Females	European	10534735
Platelet-derived growth factor subunit A	3301	3301	2018	Sun BB	Males and Females	European	10534735
Platelet-derived growth factor subunit B	3301	3301	2018	Sun BB	Males and Females	European	10534735
Platelet-derived growth factor C	3301	3301	2018	Sun BB	Males and Females	European	10534735
Platelet-derived growth factor D	3301	3301	2018	Sun BB	Males and Females	European	10534735
Platelet-derived growth factor receptor alpha	3301	3301	2018	Sun BB	Males and Females	European	10534735
Transcription regulator protein BACH2	3301	3301	2018	Sun BB	Males and Females	European	10534735
Platelet-derived growth factor receptor beta	3301	3301	2018	Sun BB	Males and Females	European	10534735
Platelet-derived growth factor receptor-like protein	3301	3301	2018	Sun BB	Males and Females	European	10534735
Protein disulfide-isomerase A3	3301	3301	2018	Sun BB	Males and Females	European	10534735
Protein disulfide-isomerase A5	3301	3301	2018	Sun BB	Males and Females	European	10534735
Protein disulfide-isomerase-like protein of the testis	3301	3301	2018	Sun BB	Males and Females	European	10534735
[Pyruvate dehydrogenase (acetyl-transferring)] kinase isozyme 1, mitochondrial	3301	3301	2018	Sun BB	Males and Females	European	10534735
[Pyruvate dehydrogenase (acetyl-transferring)] kinase isozyme 2, mitochondrial	3301	3301	2018	Sun BB	Males and Females	European	10534735
PDZ and LIM domain protein 4	3301	3301	2018	Sun BB	Males and Females	European	10534735
p53 and DNA damage-regulated protein 1	3301	3301	2018	Sun BB	Males and Females	European	10534735
Pyridoxal kinase	3301	3301	2018	Sun BB	Males and Females	European	10534735
Bcl2-associated agonist of cell death	3301	3301	2018	Sun BB	Males and Females	European	10534735
Pyridoxal phosphate phosphatase	3301	3301	2018	Sun BB	Males and Females	European	10534735
PDZ domain-containing protein 11	3301	3301	2018	Sun BB	Males and Females	European	10534735
PDZK1-interacting protein 1	3301	3301	2018	Sun BB	Males and Females	European	10534735
Platelet endothelial aggregation receptor 1	3301	3301	2018	Sun BB	Males and Females	European	10534735
Platelet endothelial cell adhesion molecule	3301	3301	2018	Sun BB	Males and Females	European	10534735
E3 ubiquitin-protein ligase pellino homolog 2	3301	3301	2018	Sun BB	Males and Females	European	10534735
Proenkephalin-A	3301	3301	2018	Sun BB	Males and Females	European	10534735
Pescadillo homolog	3301	3301	2018	Sun BB	Males and Females	European	10534735
Peroxisomal membrane protein PEX14	3301	3301	2018	Sun BB	Males and Females	European	10534735
BAG family molecular chaperone regulator 3	3301	3301	2018	Sun BB	Males and Females	European	10534735
Peroxisomal targeting signal 1 receptor	3301	3301	2018	Sun BB	Males and Females	European	10534735
Platelet factor 4 variant	3301	3301	2018	Sun BB	Males and Females	European	10534735
Prefoldin subunit 5	3301	3301	2018	Sun BB	Males and Females	European	10534735
Profilin-2	3301	3301	2018	Sun BB	Males and Females	European	10534735
Placenta growth factor	3301	3301	2018	Sun BB	Males and Females	European	10534735
Phosphoglycerate kinase 1	3301	3301	2018	Sun BB	Males and Females	European	10534735
Phosphoglycerate kinase 2	3301	3301	2018	Sun BB	Males and Females	European	10534735
Peptidoglycan recognition protein 1	3301	3301	2018	Sun BB	Males and Females	European	10534735
Phosphoglucomutase-1	3301	3301	2018	Sun BB	Males and Females	European	10534735
Membrane-associated progesterone receptor component 1	3301	3301	2018	Sun BB	Males and Females	European	10534735
BAG family molecular chaperone regulator 4	3301	3301	2018	Sun BB	Males and Females	European	10534735
Membrane-associated progesterone receptor component 2	3301	3301	2018	Sun BB	Males and Females	European	10534735
PHD finger protein 3	3301	3301	2018	Sun BB	Males and Females	European	10534735
Peptidase inhibitor 15	3301	3301	2018	Sun BB	Males and Females	European	10534735
Elafin	3301	3301	2018	Sun BB	Males and Females	European	10534735
PILR alpha-associated neural protein	3301	3301	2018	Sun BB	Males and Females	European	10534735
Polymeric immunoglobulin receptor	3301	3301	2018	Sun BB	Males and Females	European	10534735
Phosphatidylinositol 4-phosphate 3-kinase C2 domain-containing subunit alpha	3301	3301	2018	Sun BB	Males and Females	European	10534735
B melanoma antigen 2	3301	3301	2018	Sun BB	Males and Females	European	10534735
PIK3CA/PIK3R1	3301	3301	2018	Sun BB	Males and Females	European	10534735
Phosphatidylinositol 4,5-bisphosphate 3-kinase catalytic subunit gamma isoform	3301	3301	2018	Sun BB	Males and Females	European	10534735
Paired immunoglobulin-like type 2 receptor alpha	3301	3301	2018	Sun BB	Males and Females	European	10534735
Serine/threonine-protein kinase pim-1	3301	3301	2018	Sun BB	Males and Females	European	10534735
Peptidyl-prolyl cis-trans isomerase NIMA-interacting 4	3301	3301	2018	Sun BB	Males and Females	European	10534735
Phosphatidylinositol 5-phosphate 4-kinase type-2 alpha	3301	3301	2018	Sun BB	Males and Females	European	10534735
Pirin	3301	3301	2018	Sun BB	Males and Females	European	10534735
Phosphatidylinositol transfer protein alpha isoform	3301	3301	2018	Sun BB	Males and Females	European	10534735
Phosphatidylinositol transfer protein beta isoform	3301	3301	2018	Sun BB	Males and Females	European	10534735
B melanoma antigen 3	3301	3301	2018	Sun BB	Males and Females	European	10534735
Piwi-like protein 1	3301	3301	2018	Sun BB	Males and Females	European	10534735
Polycystin-2	3301	3301	2018	Sun BB	Males and Females	European	10534735
Pyruvate kinase PKLR	3301	3301	2018	Sun BB	Males and Females	European	10534735
Group 10 secretory phospholipase A2	3301	3301	2018	Sun BB	Males and Females	European	10534735
Group XIIB secretory phospholipase A2-like protein	3301	3301	2018	Sun BB	Males and Females	European	10534735
HRAS-like suppressor 3	3301	3301	2018	Sun BB	Males and Females	European	10534735
Phospholipase A2, membrane associated	3301	3301	2018	Sun BB	Males and Females	European	10534735
Putative inactive group IIC secretory phospholipase A2	3301	3301	2018	Sun BB	Males and Females	European	10534735
Group IIE secretory phospholipase A2	3301	3301	2018	Sun BB	Males and Females	European	10534735
BRCA1-associated RING domain protein 1	3301	3301	2018	Sun BB	Males and Females	European	10534735
Calcium-dependent phospholipase A2	3301	3301	2018	Sun BB	Males and Females	European	10534735
Secretory phospholipase A2 receptor	3301	3301	2018	Sun BB	Males and Females	European	10534735
Urokinase-type plasminogen activator	3301	3301	2018	Sun BB	Males and Females	European	10534735
Urokinase plasminogen activator surface receptor	3301	3301	2018	Sun BB	Males and Females	European	10534735
Phospholipase B-like 1	3301	3301	2018	Sun BB	Males and Females	European	10534735
Putative phospholipase B-like 2	3301	3301	2018	Sun BB	Males and Females	European	10534735
1-phosphatidylinositol 4,5-bisphosphate phosphodiesterase gamma-1	3301	3301	2018	Sun BB	Males and Females	European	10534735
Phospholipase D3	3301	3301	2018	Sun BB	Males and Females	European	10534735
Inactive phospholipase D5	3301	3301	2018	Sun BB	Males and Females	European	10534735
Pleckstrin homology domain-containing family A member 1	3301	3301	2018	Sun BB	Males and Females	European	10534735
Serine/threonine-protein kinase receptor R3	3301	3301	2018	Sun BB	Males and Females	European	10534735
Basic leucine zipper transcriptional factor ATF-like 3	3301	3301	2018	Sun BB	Males and Females	European	10534735
Pleckstrin homology domain-containing family A member 7	3301	3301	2018	Sun BB	Males and Females	European	10534735
Angiostatin	3301	3301	2018	Sun BB	Males and Females	European	10534735
Plasmin	3301	3301	2018	Sun BB	Males and Females	European	10534735
Serine/threonine-protein kinase PLK1	3301	3301	2018	Sun BB	Males and Females	European	10534735
Procollagen-lysine,2-oxoglutarate 5-dioxygenase 2	3301	3301	2018	Sun BB	Males and Females	European	10534735
Procollagen-lysine,2-oxoglutarate 5-dioxygenase 3	3301	3301	2018	Sun BB	Males and Females	European	10534735
Plastin-1	3301	3301	2018	Sun BB	Males and Females	European	10534735
Plexin-A1	3301	3301	2018	Sun BB	Males and Females	European	10534735
Plexin-B2	3301	3301	2018	Sun BB	Males and Females	European	10534735
Plexin-C1	3301	3301	2018	Sun BB	Males and Females	European	10534735
Basal Cell Adhesion Molecule	3301	3301	2018	Sun BB	Males and Females	European	10534735
Melanocyte protein PMEL	3301	3301	2018	Sun BB	Males and Females	European	10534735
Protein TMEPAI	3301	3301	2018	Sun BB	Males and Females	European	10534735
Mismatch repair endonuclease PMS2	3301	3301	2018	Sun BB	Males and Females	European	10534735
Phosphomevalonate kinase	3301	3301	2018	Sun BB	Males and Females	European	10534735
Bifunctional polynucleotide phosphatase/kinase	3301	3301	2018	Sun BB	Males and Females	European	10534735
Inactive pancreatic lipase-related protein 1	3301	3301	2018	Sun BB	Males and Females	European	10534735
Purine nucleoside phosphorylase	3301	3301	2018	Sun BB	Males and Females	European	10534735
Podocalyxin	3301	3301	2018	Sun BB	Males and Females	European	10534735
GDP-fucose protein O-fucosyltransferase 1	3301	3301	2018	Sun BB	Males and Females	European	10534735
GDP-fucose protein O-fucosyltransferase 2	3301	3301	2018	Sun BB	Males and Females	European	10534735
Brevican core protein	3301	3301	2018	Sun BB	Males and Females	European	10534735
Protein O-glucosyltransferase 1	3301	3301	2018	Sun BB	Males and Females	European	10534735
DNA polymerase eta	3301	3301	2018	Sun BB	Males and Females	European	10534735
DNA polymerase iota	3301	3301	2018	Sun BB	Males and Females	European	10534735
DNA-directed DNA/RNA polymerase mu	3301	3301	2018	Sun BB	Males and Females	European	10534735
DNA-directed RNA polymerases I and III subunit RPAC1	3301	3301	2018	Sun BB	Males and Females	European	10534735
Beta-endorphin	3301	3301	2018	Sun BB	Males and Females	European	10534735
Corticotropin	3301	3301	2018	Sun BB	Males and Females	European	10534735
Pro-opiomelanocortin	3301	3301	2018	Sun BB	Males and Females	European	10534735
Protein O-linked-mannose beta-1,2-N-acetylglucosaminyltransferase 1	3301	3301	2018	Sun BB	Males and Females	European	10534735
Protein O-linked-mannose beta-1,4-N-acetylglucosaminyltransferase 2	3301	3301	2018	Sun BB	Males and Females	European	10534735
B-cell receptor-associated protein 29	3301	3301	2018	Sun BB	Males and Females	European	10534735
NADPH--cytochrome P450 reductase	3301	3301	2018	Sun BB	Males and Females	European	10534735
Periostin	3301	3301	2018	Sun BB	Males and Females	European	10534735
POU domain, class 2, transcription factor 1	3301	3301	2018	Sun BB	Males and Females	European	10534735
Phosphatidate phosphatase PPAPDC1A	3301	3301	2018	Sun BB	Males and Females	European	10534735
Peroxisome proliferator-activated receptor alpha	3301	3301	2018	Sun BB	Males and Females	European	10534735
Neutrophil-activating peptide 2	3301	3301	2018	Sun BB	Males and Females	European	10534735
Phosphopantothenoylcysteine decarboxylase	3301	3301	2018	Sun BB	Males and Females	European	10534735
Peptidyl-prolyl cis-trans isomerase A	3301	3301	2018	Sun BB	Males and Females	European	10534735
Breast cancer anti-estrogen resistance protein 3	3301	3301	2018	Sun BB	Males and Females	European	10534735
Peptidyl-prolyl cis-trans isomerase B	3301	3301	2018	Sun BB	Males and Females	European	10534735
Peptidyl-prolyl cis-trans isomerase E	3301	3301	2018	Sun BB	Males and Females	European	10534735
Peptidyl-prolyl cis-trans isomerase H	3301	3301	2018	Sun BB	Males and Females	European	10534735
Peptidyl-prolyl cis-trans isomerase-like 1	3301	3301	2018	Sun BB	Males and Females	European	10534735
Peptidyl-prolyl cis-trans isomerase-like 2	3301	3301	2018	Sun BB	Males and Females	European	10534735
Protein phosphatase 1A	3301	3301	2018	Sun BB	Males and Females	European	10534735
Protein phosphatase 1L	3301	3301	2018	Sun BB	Males and Females	European	10534735
Protein phosphatase 1 regulatory subunit 3B	3301	3301	2018	Sun BB	Males and Females	European	10534735
Serine/threonine-protein phosphatase 2A 65 kDa regulatory subunit A alpha isoform	3301	3301	2018	Sun BB	Males and Females	European	10534735
Serine/threonine-protein phosphatase 2A regulatory subunit B'' subunit alpha	3301	3301	2018	Sun BB	Males and Females	European	10534735
B-cell lymphoma/leukemia 10	3301	3301	2018	Sun BB	Males and Females	European	10534735
Calcineurin subunit B type 1	3301	3301	2018	Sun BB	Males and Females	European	10534735
Palmitoyl-protein thioesterase 1	3301	3301	2018	Sun BB	Males and Females	European	10534735
Pancreatic hormone	3301	3301	2018	Sun BB	Males and Females	European	10534735
Putative uncharacterized protein PQLC2L	3301	3301	2018	Sun BB	Males and Females	European	10534735
Basic salivary proline-rich protein 4	3301	3301	2018	Sun BB	Males and Females	European	10534735
Protein regulator of cytokinesis 1	3301	3301	2018	Sun BB	Males and Females	European	10534735
Lysosomal Pro-X carboxypeptidase	3301	3301	2018	Sun BB	Males and Females	European	10534735
PR domain zinc finger protein 1	3301	3301	2018	Sun BB	Males and Females	European	10534735
PR domain zinc finger protein 4	3301	3301	2018	Sun BB	Males and Females	European	10534735
Peroxiredoxin-1	3301	3301	2018	Sun BB	Males and Females	European	10534735
Apoptosis regulator Bcl-2	3301	3301	2018	Sun BB	Males and Females	European	10534735
Peroxiredoxin-4	3301	3301	2018	Sun BB	Males and Females	European	10534735
Prolargin	3301	3301	2018	Sun BB	Males and Females	European	10534735
Proteoglycan 3	3301	3301	2018	Sun BB	Males and Females	European	10534735
Salivary acidic proline-rich phosphoprotein 1/2	3301	3301	2018	Sun BB	Males and Females	European	10534735
DNA primase small subunit	3301	3301	2018	Sun BB	Males and Females	European	10534735
AMP Kinase (alpha1beta1gamma1)	3301	3301	2018	Sun BB	Males and Females	European	10534735
AMP Kinase (alpha2beta2gamma1)	3301	3301	2018	Sun BB	Males and Females	European	10534735
cAMP-dependent protein kinase catalytic subunit alpha	3301	3301	2018	Sun BB	Males and Females	European	10534735
cAMP-dependent protein kinase type I-beta regulatory subunit	3301	3301	2018	Sun BB	Males and Females	European	10534735
Protein kinase C alpha type	3301	3301	2018	Sun BB	Males and Females	European	10534735
Bcl-2-related protein A1	3301	3301	2018	Sun BB	Males and Females	European	10534735
Protein kinase C beta type (splice variant beta-II)	3301	3301	2018	Sun BB	Males and Females	European	10534735
Protein kinase C iota type	3301	3301	2018	Sun BB	Males and Females	European	10534735
Glucosidase 2 subunit beta	3301	3301	2018	Sun BB	Males and Females	European	10534735
Protein kinase C zeta type	3301	3301	2018	Sun BB	Males and Females	European	10534735
cGMP-dependent protein kinase 1, beta isozyme	3301	3301	2018	Sun BB	Males and Females	European	10534735
Prolactin	3301	3301	2018	Sun BB	Males and Females	European	10534735
Prolactin-releasing peptide	3301	3301	2018	Sun BB	Males and Females	European	10534735
Prolactin receptor	3301	3301	2018	Sun BB	Males and Females	European	10534735
Protein arginine N-methyltransferase 3	3301	3301	2018	Sun BB	Males and Females	European	10534735
Major prion protein	3301	3301	2018	Sun BB	Males and Females	European	10534735
Bcl-2-like protein 1	3301	3301	2018	Sun BB	Males and Females	European	10534735
Activated Protein C	3301	3301	2018	Sun BB	Males and Females	European	10534735
Prokineticin-1	3301	3301	2018	Sun BB	Males and Females	European	10534735
Proline-rich protein 1	3301	3301	2018	Sun BB	Males and Females	European	10534735
Pre-mRNA-processing factor 6	3301	3301	2018	Sun BB	Males and Females	European	10534735
Phosphoribosyl pyrophosphate synthase-associated protein 1	3301	3301	2018	Sun BB	Males and Females	European	10534735
Protein Largen	3301	3301	2018	Sun BB	Males and Females	European	10534735
Transmembrane gamma-carboxyglutamic acid protein 1	3301	3301	2018	Sun BB	Males and Females	European	10534735
Transmembrane gamma-carboxyglutamic acid protein 4	3301	3301	2018	Sun BB	Males and Females	European	10534735
Bcl-2-like protein 2	3301	3301	2018	Sun BB	Males and Females	European	10534735
Trypsin-1	3301	3301	2018	Sun BB	Males and Females	European	10534735
Brain-specific serine protease 4	3301	3301	2018	Sun BB	Males and Females	European	10534735
Trypsin-2	3301	3301	2018	Sun BB	Males and Females	European	10534735
Trypsin-3	3301	3301	2018	Sun BB	Males and Females	European	10534735
Probable inactive serine protease 37	3301	3301	2018	Sun BB	Males and Females	European	10534735
Myeloblastin	3301	3301	2018	Sun BB	Males and Females	European	10534735
Proactivator polypeptide-like 1	3301	3301	2018	Sun BB	Males and Females	European	10534735
PH and SEC7 domain-containing protein 1	3301	3301	2018	Sun BB	Males and Females	European	10534735
PH and SEC7 domain-containing protein 2	3301	3301	2018	Sun BB	Males and Females	European	10534735
Acylphosphatase-2	3301	3301	2018	Sun BB	Males and Females	European	10534735
Pregnancy-specific beta-1-glycoprotein 11	3301	3301	2018	Sun BB	Males and Females	European	10534735
Pregnancy-specific beta-1-glycoprotein 2	3301	3301	2018	Sun BB	Males and Females	European	10534735
Pregnancy-specific beta-1-glycoprotein 3	3301	3301	2018	Sun BB	Males and Females	European	10534735
Pregnancy-specific beta-1-glycoprotein 4	3301	3301	2018	Sun BB	Males and Females	European	10534735
Pregnancy-specific beta-1-glycoprotein 5	3301	3301	2018	Sun BB	Males and Females	European	10534735
Pregnancy-specific beta-1-glycoprotein 6	3301	3301	2018	Sun BB	Males and Females	European	10534735
Putative pregnancy-specific beta-1-glycoprotein 7	3301	3301	2018	Sun BB	Males and Females	European	10534735
Pregnancy-specific beta-1-glycoprotein 8	3301	3301	2018	Sun BB	Males and Females	European	10534735
Pregnancy-specific beta-1-glycoprotein 9	3301	3301	2018	Sun BB	Males and Females	European	10534735
Proteasome subunit alpha type-1	3301	3301	2018	Sun BB	Males and Females	European	10534735
B-cell lymphoma 6 protein	3301	3301	2018	Sun BB	Males and Females	European	10534735
Proteasome subunit alpha type-2	3301	3301	2018	Sun BB	Males and Females	European	10534735
Proteasome subunit alpha type-4	3301	3301	2018	Sun BB	Males and Females	European	10534735
Proteasome subunit alpha type-6	3301	3301	2018	Sun BB	Males and Females	European	10534735
Proteasome subunit beta type-5	3301	3301	2018	Sun BB	Males and Females	European	10534735
26S proteasome non-ATPase regulatory subunit 11	3301	3301	2018	Sun BB	Males and Females	European	10534735
26S proteasome non-ATPase regulatory subunit 1	3301	3301	2018	Sun BB	Males and Females	European	10534735
26S proteasome non-ATPase regulatory subunit 4	3301	3301	2018	Sun BB	Males and Females	European	10534735
26S proteasome non-ATPase regulatory subunit 5	3301	3301	2018	Sun BB	Males and Females	European	10534735
26S proteasome non-ATPase regulatory subunit 7	3301	3301	2018	Sun BB	Males and Females	European	10534735
Brain-derived neurotrophic factor	3301	3301	2018	Sun BB	Males and Females	European	10534735
Proteasome activator complex subunit 1	3301	3301	2018	Sun BB	Males and Females	European	10534735
Proteasome activator complex subunit 3	3301	3301	2018	Sun BB	Males and Females	European	10534735
Proteasome assembly chaperone 3	3301	3301	2018	Sun BB	Males and Females	European	10534735
Persephin	3301	3301	2018	Sun BB	Males and Females	European	10534735
Patched domain-containing protein 3	3301	3301	2018	Sun BB	Males and Females	European	10534735
Phosphatidylinositol 3,4,5-trisphosphate 3-phosphatase and dual-specificity protein phosphatase PTEN	3301	3301	2018	Sun BB	Males and Females	European	10534735
Prostaglandin-H2 D-isomerase	3301	3301	2018	Sun BB	Males and Females	European	10534735
Prostaglandin F2 receptor negative regulator	3301	3301	2018	Sun BB	Males and Females	European	10534735
Prostaglandin reductase 1	3301	3301	2018	Sun BB	Males and Females	European	10534735
Parathyroid hormone/parathyroid hormone-related peptide receptor	3301	3301	2018	Sun BB	Males and Females	European	10534735
Transcription factor TFIIIB component B'' homolog	3301	3301	2018	Sun BB	Males and Females	European	10534735
Tuberoinfundibular peptide of 39 residues	3301	3301	2018	Sun BB	Males and Females	European	10534735
Parathyroid hormone	3301	3301	2018	Sun BB	Males and Females	European	10534735
Parathyroid hormone-related protein	3301	3301	2018	Sun BB	Males and Females	European	10534735
Protein-tyrosine kinase 2-beta	3301	3301	2018	Sun BB	Males and Females	European	10534735
Protein-tyrosine kinase 6	3301	3301	2018	Sun BB	Males and Females	European	10534735
Pleiotrophin	3301	3301	2018	Sun BB	Males and Females	European	10534735
Protein tyrosine phosphatase type IVA 2	3301	3301	2018	Sun BB	Males and Females	European	10534735
Tyrosine-protein phosphatase non-receptor type 11	3301	3301	2018	Sun BB	Males and Females	European	10534735
Tyrosine-protein phosphatase non-receptor type 1	3301	3301	2018	Sun BB	Males and Females	European	10534735
Tyrosine-protein phosphatase non-receptor type 2	3301	3301	2018	Sun BB	Males and Females	European	10534735
Beclin-1	3301	3301	2018	Sun BB	Males and Females	European	10534735
Tyrosine-protein phosphatase non-receptor type 4	3301	3301	2018	Sun BB	Males and Females	European	10534735
Tyrosine-protein phosphatase non-receptor type 7	3301	3301	2018	Sun BB	Males and Females	European	10534735
Tyrosine-protein phosphatase non-receptor type 9	3301	3301	2018	Sun BB	Males and Females	European	10534735
Receptor-type tyrosine-protein phosphatase delta	3301	3301	2018	Sun BB	Males and Females	European	10534735
Receptor-type tyrosine-protein phosphatase H	3301	3301	2018	Sun BB	Males and Females	European	10534735
Receptor-type tyrosine-protein phosphatase eta	3301	3301	2018	Sun BB	Males and Females	European	10534735
Receptor-type tyrosine-protein phosphatase R	3301	3301	2018	Sun BB	Males and Females	European	10534735
Receptor-type tyrosine-protein phosphatase S	3301	3301	2018	Sun BB	Males and Females	European	10534735
Receptor-type tyrosine-protein phosphatase U	3301	3301	2018	Sun BB	Males and Females	European	10534735
BET1-like protein	3301	3301	2018	Sun BB	Males and Females	European	10534735
6-pyruvoyl tetrahydrobiopterin synthase	3301	3301	2018	Sun BB	Males and Females	European	10534735
Pentraxin-related protein PTX3	3301	3301	2018	Sun BB	Males and Females	European	10534735
Poly(U)-binding-splicing factor PUF60	3301	3301	2018	Sun BB	Males and Females	European	10534735
Transcriptional activator protein Pur-alpha	3301	3301	2018	Sun BB	Males and Females	European	10534735
tRNA pseudouridine synthase A, mitochondrial	3301	3301	2018	Sun BB	Males and Females	European	10534735
Poliovirus receptor	3301	3301	2018	Sun BB	Males and Females	European	10534735
Transmembrane protein PVRIG	3301	3301	2018	Sun BB	Males and Females	European	10534735
Nectin-2	3301	3301	2018	Sun BB	Males and Females	European	10534735
Nectin-3	3301	3301	2018	Sun BB	Males and Females	European	10534735
Nectin-4	3301	3301	2018	Sun BB	Males and Females	European	10534735
Osteocalcin	3301	3301	2018	Sun BB	Males and Females	European	10534735
Peroxidasin-like protein	3301	3301	2018	Sun BB	Males and Females	European	10534735
Pyrin domain-containing protein 1	3301	3301	2018	Sun BB	Males and Females	European	10534735
Glycogen phosphorylase, liver form	3301	3301	2018	Sun BB	Males and Females	European	10534735
Peptide YY	3301	3301	2018	Sun BB	Males and Females	European	10534735
Dihydropteridine reductase	3301	3301	2018	Sun BB	Males and Females	European	10534735
Glutaminyl-peptide cyclotransferase	3301	3301	2018	Sun BB	Males and Females	European	10534735
Glutaminyl-peptide cyclotransferase-like protein	3301	3301	2018	Sun BB	Males and Females	European	10534735
Orexigenic neuropeptide QRFP	3301	3301	2018	Sun BB	Males and Females	European	10534735
Sulfhydryl oxidase 1	3301	3301	2018	Sun BB	Males and Females	European	10534735
Biglycan	3301	3301	2018	Sun BB	Males and Females	European	10534735
Sulfhydryl oxidase 2	3301	3301	2018	Sun BB	Males and Females	European	10534735
Ras-related protein Rab-14	3301	3301	2018	Sun BB	Males and Females	European	10534735
Ras-related protein Rab-22A	3301	3301	2018	Sun BB	Males and Females	European	10534735
Ras-related protein Rab-26	3301	3301	2018	Sun BB	Males and Females	European	10534735
Ras-related protein Rab-27A	3301	3301	2018	Sun BB	Males and Females	European	10534735
Ras-related protein Rab-27B	3301	3301	2018	Sun BB	Males and Females	European	10534735
Ras-related protein Rab-35	3301	3301	2018	Sun BB	Males and Females	European	10534735
Ras-related protein Rab-39B	3301	3301	2018	Sun BB	Males and Females	European	10534735
Ras-related protein Rab-7b	3301	3301	2018	Sun BB	Males and Females	European	10534735
Rab9 effector protein with kelch motifs	3301	3301	2018	Sun BB	Males and Females	European	10534735
Ras-related C3 botulinum toxin substrate 3	3301	3301	2018	Sun BB	Males and Females	European	10534735
Rac GTPase-activating protein 1	3301	3301	2018	Sun BB	Males and Females	European	10534735
Cell cycle checkpoint protein RAD1	3301	3301	2018	Sun BB	Males and Females	European	10534735
UV excision repair protein RAD23 homolog A	3301	3301	2018	Sun BB	Males and Females	European	10534735
UV excision repair protein RAD23 homolog B	3301	3301	2018	Sun BB	Males and Females	European	10534735
DNA repair protein RAD51 homolog 1	3301	3301	2018	Sun BB	Males and Females	European	10534735
DNA repair protein RAD51 homolog 4	3301	3301	2018	Sun BB	Males and Females	European	10534735
NKG2D ligand 4	3301	3301	2018	Sun BB	Males and Females	European	10534735
Ran-binding protein 3	3301	3301	2018	Sun BB	Males and Females	European	10534735
Rap1 GTPase-activating protein 1	3301	3301	2018	Sun BB	Males and Females	European	10534735
BH3-interacting domain death agonist	3301	3301	2018	Sun BB	Males and Females	European	10534735
Rap1 GTPase-GDP dissociation stimulator 1	3301	3301	2018	Sun BB	Males and Females	European	10534735
Ras-related protein Rap-2a	3301	3301	2018	Sun BB	Males and Females	European	10534735
Rap guanine nucleotide exchange factor 5	3301	3301	2018	Sun BB	Males and Females	European	10534735
Retinoic acid receptor responder protein 1	3301	3301	2018	Sun BB	Males and Females	European	10534735
Retinoic acid receptor responder protein 3	3301	3301	2018	Sun BB	Males and Females	European	10534735
Ras GTPase-activating protein 1	3301	3301	2018	Sun BB	Males and Females	European	10534735
Retinoblastoma-associated protein	3301	3301	2018	Sun BB	Males and Females	European	10534735
Retinoblastoma-binding protein 5	3301	3301	2018	Sun BB	Males and Females	European	10534735
E3 ubiquitin-protein ligase RBBP6	3301	3301	2018	Sun BB	Males and Females	European	10534735
RNA binding protein fox-1 homolog 2	3301	3301	2018	Sun BB	Males and Females	European	10534735
Disintegrin and metalloproteinase domain-containing protein 11	3301	3301	2018	Sun BB	Males and Females	European	10534735
Myc box-dependent-interacting protein 1	3301	3301	2018	Sun BB	Males and Females	European	10534735
Retinoblastoma-like protein 1	3301	3301	2018	Sun BB	Males and Females	European	10534735
Probable RNA-binding protein 19	3301	3301	2018	Sun BB	Males and Females	European	10534735
Probable RNA-binding protein 23	3301	3301	2018	Sun BB	Males and Females	European	10534735
RNA-binding protein 24	3301	3301	2018	Sun BB	Males and Females	European	10534735
RNA-binding protein 28	3301	3301	2018	Sun BB	Males and Females	European	10534735
RNA-binding protein 3	3301	3301	2018	Sun BB	Males and Females	European	10534735
RNA-binding protein 39	3301	3301	2018	Sun BB	Males and Females	European	10534735
Retinol-binding protein 4	3301	3301	2018	Sun BB	Males and Females	European	10534735
Retinoid-binding protein 7	3301	3301	2018	Sun BB	Males and Females	European	10534735
Calcipressin-1	3301	3301	2018	Sun BB	Males and Females	European	10534735
Baculoviral IAP repeat-containing protein 3	3301	3301	2018	Sun BB	Males and Females	European	10534735
Reticulocalbin-2	3301	3301	2018	Sun BB	Males and Females	European	10534735
Recoverin	3301	3301	2018	Sun BB	Males and Females	European	10534735
Retinol dehydrogenase 16	3301	3301	2018	Sun BB	Males and Females	European	10534735
ATP-dependent DNA helicase Q1	3301	3301	2018	Sun BB	Males and Females	European	10534735
Regenerating islet-derived protein 3-alpha	3301	3301	2018	Sun BB	Males and Females	European	10534735
Regenerating islet-derived protein 4	3301	3301	2018	Sun BB	Males and Females	European	10534735
Transcription factor RelB	3301	3301	2018	Sun BB	Males and Females	European	10534735
RELT-like protein 1	3301	3301	2018	Sun BB	Males and Females	European	10534735
RELT-like protein 2	3301	3301	2018	Sun BB	Males and Females	European	10534735
Tumor necrosis factor receptor superfamily member 19L	3301	3301	2018	Sun BB	Males and Females	European	10534735
Baculoviral IAP repeat-containing protein 5	3301	3301	2018	Sun BB	Males and Females	European	10534735
Renin	3301	3301	2018	Sun BB	Males and Females	European	10534735
Replication initiator 1	3301	3301	2018	Sun BB	Males and Females	European	10534735
Proto-oncogene tyrosine-protein kinase receptor Ret	3301	3301	2018	Sun BB	Males and Females	European	10534735
Resistin	3301	3301	2018	Sun BB	Males and Females	European	10534735
All-trans-retinol 13,14-reductase	3301	3301	2018	Sun BB	Males and Females	European	10534735
Oligoribonuclease, mitochondrial	3301	3301	2018	Sun BB	Males and Females	European	10534735
Rieske domain-containing protein	3301	3301	2018	Sun BB	Males and Females	European	10534735
E3 ubiquitin-protein ligase rififylin	3301	3301	2018	Sun BB	Males and Females	European	10534735
Riboflavin kinase	3301	3301	2018	Sun BB	Males and Females	European	10534735
Biliverdin reductase A	3301	3301	2018	Sun BB	Males and Females	European	10534735
Beta-1,3-N-acetylglucosaminyltransferase radical fringe	3301	3301	2018	Sun BB	Males and Females	European	10534735
Regulatory factor X-associated protein	3301	3301	2018	Sun BB	Males and Females	European	10534735
Repulsive guidance molecule A	3301	3301	2018	Sun BB	Males and Females	European	10534735
RGM domain family member B	3301	3301	2018	Sun BB	Males and Females	European	10534735
Regulator of G-protein signaling 10	3301	3301	2018	Sun BB	Males and Females	European	10534735
Regulator of G-protein signaling 18	3301	3301	2018	Sun BB	Males and Females	European	10534735
Regulator of G-protein signaling 19	3301	3301	2018	Sun BB	Males and Females	European	10534735
Regulator of G-protein signaling 3	3301	3301	2018	Sun BB	Males and Females	European	10534735
Regulator of G-protein signaling 8	3301	3301	2018	Sun BB	Males and Females	European	10534735
Transforming protein RhoA	3301	3301	2018	Sun BB	Males and Females	European	10534735
Bone morphogenetic protein 10	3301	3301	2018	Sun BB	Males and Females	European	10534735
Rho-related GTP-binding protein RhoD	3301	3301	2018	Sun BB	Males and Females	European	10534735
Rho-related GTP-binding protein RhoG	3301	3301	2018	Sun BB	Males and Females	European	10534735
Rhophilin-2	3301	3301	2018	Sun BB	Males and Females	European	10534735
Protein RIC-3	3301	3301	2018	Sun BB	Males and Females	European	10534735
Receptor-interacting serine/threonine-protein kinase 2	3301	3301	2018	Sun BB	Males and Females	European	10534735
Protein ripply1	3301	3301	2018	Sun BB	Males and Females	European	10534735
Retinaldehyde-binding protein 1	3301	3301	2018	Sun BB	Males and Females	European	10534735
Regulator of microtubule dynamics protein 1	3301	3301	2018	Sun BB	Males and Females	European	10534735
Bone morphogenetic protein 6	3301	3301	2018	Sun BB	Males and Females	European	10534735
Regulator of microtubule dynamics protein 3	3301	3301	2018	Sun BB	Males and Females	European	10534735
RecQ-mediated genome instability protein 1	3301	3301	2018	Sun BB	Males and Females	European	10534735
Inactive ribonuclease-like protein 10	3301	3301	2018	Sun BB	Males and Females	European	10534735
Probable inactive ribonuclease-like protein 13	3301	3301	2018	Sun BB	Males and Females	European	10534735
Ribonuclease pancreatic	3301	3301	2018	Sun BB	Males and Females	European	10534735
Non-secretory ribonuclease	3301	3301	2018	Sun BB	Males and Females	European	10534735
Ribonuclease 4	3301	3301	2018	Sun BB	Males and Females	European	10534735
Ribonuclease K6	3301	3301	2018	Sun BB	Males and Females	European	10534735
Ribonuclease H1	3301	3301	2018	Sun BB	Males and Females	European	10534735
Rho-related GTP-binding protein Rho6	3301	3301	2018	Sun BB	Males and Females	European	10534735
E3 ubiquitin-protein ligase RNF114	3301	3301	2018	Sun BB	Males and Females	European	10534735
RING finger protein 122	3301	3301	2018	Sun BB	Males and Females	European	10534735
E3 ubiquitin-protein ligase RNF128	3301	3301	2018	Sun BB	Males and Females	European	10534735
E3 ubiquitin-protein ligase RNF13	3301	3301	2018	Sun BB	Males and Females	European	10534735
RING finger protein 148	3301	3301	2018	Sun BB	Males and Females	European	10534735
E3 ubiquitin-protein ligase RNF149	3301	3301	2018	Sun BB	Males and Females	European	10534735
RING finger protein 150	3301	3301	2018	Sun BB	Males and Females	European	10534735
RING finger protein 165	3301	3301	2018	Sun BB	Males and Females	European	10534735
RING finger protein 215	3301	3301	2018	Sun BB	Males and Females	European	10534735
Bone morphogenetic protein 7	3301	3301	2018	Sun BB	Males and Females	European	10534735
RING finger protein 219	3301	3301	2018	Sun BB	Males and Females	European	10534735
E3 ubiquitin-protein ligase RNF34	3301	3301	2018	Sun BB	Males and Females	European	10534735
E3 ubiquitin-protein ligase RNF43	3301	3301	2018	Sun BB	Males and Females	European	10534735
E3 ubiquitin-protein ligase RNF8	3301	3301	2018	Sun BB	Males and Females	European	10534735
mRNA-capping enzyme	3301	3301	2018	Sun BB	Males and Females	European	10534735
rRNA methyltransferase 3, mitochondrial	3301	3301	2018	Sun BB	Males and Females	European	10534735
RNA-binding protein 40	3301	3301	2018	Sun BB	Males and Females	European	10534735
Roundabout homolog 1	3301	3301	2018	Sun BB	Males and Females	European	10534735
Roundabout homolog 2	3301	3301	2018	Sun BB	Males and Females	European	10534735
Roundabout homolog 3	3301	3301	2018	Sun BB	Males and Females	European	10534735
BMP-binding endothelial regulator protein	3301	3301	2018	Sun BB	Males and Females	European	10534735
Rho-associated protein kinase 2	3301	3301	2018	Sun BB	Males and Females	European	10534735
Tyrosine-protein kinase transmembrane receptor ROR1	3301	3301	2018	Sun BB	Males and Females	European	10534735
Tyrosine-protein kinase transmembrane receptor ROR2	3301	3301	2018	Sun BB	Males and Females	European	10534735
Nuclear receptor ROR-beta	3301	3301	2018	Sun BB	Males and Females	European	10534735
Ribulose-phosphate 3-epimerase	3301	3301	2018	Sun BB	Males and Females	European	10534735
Ribose-5-phosphate isomerase	3301	3301	2018	Sun BB	Males and Females	European	10534735
60S ribosomal protein L30	3301	3301	2018	Sun BB	Males and Females	European	10534735
60S acidic ribosomal protein P2	3301	3301	2018	Sun BB	Males and Females	European	10534735
Dolichyl-diphosphooligosaccharide--protein glycosyltransferase subunit 1	3301	3301	2018	Sun BB	Males and Females	European	10534735
Bone morphogenetic protein receptor type-1A	3301	3301	2018	Sun BB	Males and Females	European	10534735
Regulation of nuclear pre-mRNA domain-containing protein 1A	3301	3301	2018	Sun BB	Males and Females	European	10534735
Ubiquitin+1, truncated mutation for UbB	3301	3301	2018	Sun BB	Males and Females	European	10534735
Ubiquitin	3301	3301	2018	Sun BB	Males and Females	European	10534735
40S ribosomal protein S3	3301	3301	2018	Sun BB	Males and Females	European	10534735
40S ribosomal protein S3a	3301	3301	2018	Sun BB	Males and Females	European	10534735
40S ribosomal protein S4, X isoform	3301	3301	2018	Sun BB	Males and Females	European	10534735
Ribosomal protein S6 kinase alpha-6	3301	3301	2018	Sun BB	Males and Females	European	10534735
40S ribosomal protein S7	3301	3301	2018	Sun BB	Males and Females	European	10534735
40S ribosomal protein SA	3301	3301	2018	Sun BB	Males and Females	European	10534735
Cell differentiation protein RCD1 homolog	3301	3301	2018	Sun BB	Males and Females	European	10534735
Disintegrin and metalloproteinase domain-containing protein 12	3301	3301	2018	Sun BB	Males and Females	European	10534735
Cytoplasmic tyrosine-protein kinase BMX	3301	3301	2018	Sun BB	Males and Females	European	10534735
Ribosome-binding protein 1	3301	3301	2018	Sun BB	Males and Females	European	10534735
Ribonucleoside-diphosphate reductase large subunit	3301	3301	2018	Sun BB	Males and Females	European	10534735
Ribonucleoside-diphosphate reductase subunit M2 B	3301	3301	2018	Sun BB	Males and Females	European	10534735
Retinoschisin	3301	3301	2018	Sun BB	Males and Females	European	10534735
R-spondin-3	3301	3301	2018	Sun BB	Males and Females	European	10534735
R-spondin-4	3301	3301	2018	Sun BB	Males and Females	European	10534735
Arginine/serine-rich protein 1	3301	3301	2018	Sun BB	Males and Females	European	10534735
Retbindin	3301	3301	2018	Sun BB	Males and Females	European	10534735
Reticulon-4 receptor	3301	3301	2018	Sun BB	Males and Females	European	10534735
BCL2/adenovirus E1B 19 kDa protein-interacting protein 3	3301	3301	2018	Sun BB	Males and Females	European	10534735
RUN and FYVE domain-containing protein 1	3301	3301	2018	Sun BB	Males and Females	European	10534735
Runt-related transcription factor 3	3301	3301	2018	Sun BB	Males and Females	European	10534735
Relaxin receptor 1	3301	3301	2018	Sun BB	Males and Females	European	10534735
Tyrosine-protein kinase RYK	3301	3301	2018	Sun BB	Males and Females	European	10534735
Protein S100-A11	3301	3301	2018	Sun BB	Males and Females	European	10534735
Protein S100-A12	3301	3301	2018	Sun BB	Males and Females	European	10534735
Protein S100-A13	3301	3301	2018	Sun BB	Males and Females	European	10534735
Protein S100-A2	3301	3301	2018	Sun BB	Males and Females	European	10534735
Protein S100-A4	3301	3301	2018	Sun BB	Males and Females	European	10534735
Protein S100-A5	3301	3301	2018	Sun BB	Males and Females	European	10534735
BCL2/adenovirus E1B 19 kDa protein-interacting protein 3-like	3301	3301	2018	Sun BB	Males and Females	European	10534735
Protein S100-A6	3301	3301	2018	Sun BB	Males and Females	European	10534735
Protein S100-A7	3301	3301	2018	Sun BB	Males and Females	European	10534735
Protein S100-A9	3301	3301	2018	Sun BB	Males and Females	European	10534735
Serum amyloid A-1 protein	3301	3301	2018	Sun BB	Males and Females	European	10534735
Deoxynucleoside triphosphate triphosphohydrolase SAMHD1	3301	3301	2018	Sun BB	Males and Females	European	10534735
Histone deacetylase complex subunit SAP18	3301	3301	2018	Sun BB	Males and Females	European	10534735
Histone deacetylase complex subunit SAP30	3301	3301	2018	Sun BB	Males and Females	European	10534735
Serine--tRNA ligase, mitochondrial	3301	3301	2018	Sun BB	Males and Females	European	10534735
Diamine acetyltransferase 1	3301	3301	2018	Sun BB	Males and Females	European	10534735
Diamine acetyltransferase 2	3301	3301	2018	Sun BB	Males and Females	European	10534735
Brother of CDO	3301	3301	2018	Sun BB	Males and Females	European	10534735
DNA-binding protein SATB1	3301	3301	2018	Sun BB	Males and Females	European	10534735
DNA-binding protein SATB2	3301	3301	2018	Sun BB	Males and Females	European	10534735
SAYSvFN domain-containing protein 1	3301	3301	2018	Sun BB	Males and Females	European	10534735
Suprabasin	3301	3301	2018	Sun BB	Males and Females	European	10534735
Secretory carrier-associated membrane protein 5	3301	3301	2018	Sun BB	Males and Females	European	10534735
Scavenger receptor class A member 3	3301	3301	2018	Sun BB	Males and Females	European	10534735
Scavenger receptor class A member 5	3301	3301	2018	Sun BB	Males and Females	European	10534735
BolA-like protein 2	3301	3301	2018	Sun BB	Males and Females	European	10534735
Lysosome membrane protein 2	3301	3301	2018	Sun BB	Males and Females	European	10534735
Scavenger receptor class F member 2	3301	3301	2018	Sun BB	Males and Females	European	10534735
Secretogranin-2	3301	3301	2018	Sun BB	Males and Females	European	10534735
Secretogranin-3	3301	3301	2018	Sun BB	Males and Females	European	10534735
Secretoglobin family 1C member 1	3301	3301	2018	Sun BB	Males and Females	European	10534735
Secretoglobin family 1D member 2	3301	3301	2018	Sun BB	Males and Females	European	10534735
Mammaglobin-B	3301	3301	2018	Sun BB	Males and Females	European	10534735
Secretagogin	3301	3301	2018	Sun BB	Males and Females	European	10534735
Bisphosphoglycerate mutase	3301	3301	2018	Sun BB	Males and Females	European	10534735
Adseverin	3301	3301	2018	Sun BB	Males and Females	European	10534735
Polycomb protein SCMH1	3301	3301	2018	Sun BB	Males and Females	European	10534735
Sodium channel subunit beta-2	3301	3301	2018	Sun BB	Males and Females	European	10534735
Protein SCO1 homolog, mitochondrial	3301	3301	2018	Sun BB	Males and Females	European	10534735
SCP2 sterol-binding domain-containing protein 1	3301	3301	2018	Sun BB	Males and Females	European	10534735
Signal peptide, CUB and EGF-like domain-containing protein 1	3301	3301	2018	Sun BB	Males and Females	European	10534735
Stromal cell-derived factor 2-like protein 1	3301	3301	2018	Sun BB	Males and Females	European	10534735
Succinate dehydrogenase assembly factor 2, mitochondrial	3301	3301	2018	Sun BB	Males and Females	European	10534735
Signal peptidase complex catalytic subunit SEC11C	3301	3301	2018	Sun BB	Males and Females	European	10534735
Protein SEC13 homolog	3301	3301	2018	Sun BB	Males and Females	European	10534735
Bactericidal permeability-increasing protein	3301	3301	2018	Sun BB	Males and Females	European	10534735
Vesicle-trafficking protein SEC22a	3301	3301	2018	Sun BB	Males and Females	European	10534735
Protein transport protein Sec61 subunit beta	3301	3301	2018	Sun BB	Males and Females	European	10534735
Protein transport protein Sec61 subunit gamma	3301	3301	2018	Sun BB	Males and Females	European	10534735
Secreted and transmembrane protein 1	3301	3301	2018	Sun BB	Males and Females	European	10534735
Protein sel-1 homolog 2	3301	3301	2018	Sun BB	Males and Females	European	10534735
E-selectin	3301	3301	2018	Sun BB	Males and Females	European	10534735
L-Selectin	3301	3301	2018	Sun BB	Males and Females	European	10534735
P-selectin	3301	3301	2018	Sun BB	Males and Females	European	10534735
P-selectin glycoprotein ligand 1	3301	3301	2018	Sun BB	Males and Females	European	10534735
Semaphorin-3A	3301	3301	2018	Sun BB	Males and Females	European	10534735
BPI fold-containing family A member 1	3301	3301	2018	Sun BB	Males and Females	European	10534735
Semaphorin-3B	3301	3301	2018	Sun BB	Males and Females	European	10534735
Semaphorin-3C	3301	3301	2018	Sun BB	Males and Females	European	10534735
Semaphorin-3E	3301	3301	2018	Sun BB	Males and Females	European	10534735
Semaphorin-3G	3301	3301	2018	Sun BB	Males and Females	European	10534735
Semaphorin-4C	3301	3301	2018	Sun BB	Males and Females	European	10534735
Semaphorin-4D	3301	3301	2018	Sun BB	Males and Females	European	10534735
Semaphorin-5A	3301	3301	2018	Sun BB	Males and Females	European	10534735
Semaphorin-6A	3301	3301	2018	Sun BB	Males and Females	European	10534735
Semaphorin-6C	3301	3301	2018	Sun BB	Males and Females	European	10534735
BPI fold-containing family B member 1	3301	3301	2018	Sun BB	Males and Females	European	10534735
Semaphorin-7A	3301	3301	2018	Sun BB	Males and Females	European	10534735
Semenogelin-1	3301	3301	2018	Sun BB	Males and Females	European	10534735
Semenogelin-2	3301	3301	2018	Sun BB	Males and Females	European	10534735
Sentrin-specific protease 7	3301	3301	2018	Sun BB	Males and Females	European	10534735
Selenide, water dikinase 1	3301	3301	2018	Sun BB	Males and Females	European	10534735
Septin-10	3301	3301	2018	Sun BB	Males and Females	European	10534735
Protein SERAC1	3301	3301	2018	Sun BB	Males and Females	European	10534735
Small EDRK-rich factor 1	3301	3301	2018	Sun BB	Males and Females	European	10534735
Protein Z-dependent protease inhibitor	3301	3301	2018	Sun BB	Males and Females	European	10534735
Bromodomain-containing protein 1	3301	3301	2018	Sun BB	Males and Females	European	10534735
Serpin A12	3301	3301	2018	Sun BB	Males and Females	European	10534735
Kallistatin	3301	3301	2018	Sun BB	Males and Females	European	10534735
Corticosteroid-binding globulin	3301	3301	2018	Sun BB	Males and Females	European	10534735
Serpin A9	3301	3301	2018	Sun BB	Males and Females	European	10534735
Antithrombin-III	3301	3301	2018	Sun BB	Males and Females	European	10534735
Plasminogen activator inhibitor 1	3301	3301	2018	Sun BB	Males and Females	European	10534735
Glia-derived nexin	3301	3301	2018	Sun BB	Males and Females	European	10534735
Pigment epithelium-derived factor	3301	3301	2018	Sun BB	Males and Females	European	10534735
Disintegrin and metalloproteinase domain-containing protein 19	3301	3301	2018	Sun BB	Males and Females	European	10534735
Bromodomain testis-specific protein	3301	3301	2018	Sun BB	Males and Females	European	10534735
Alpha-2-antiplasmin	3301	3301	2018	Sun BB	Males and Females	European	10534735
Plasma protease C1 inhibitor	3301	3301	2018	Sun BB	Males and Females	European	10534735
Serpin I2	3301	3301	2018	Sun BB	Males and Females	European	10534735
Histone-lysine N-methyltransferase SETD2	3301	3301	2018	Sun BB	Males and Females	European	10534735
Histone-lysine N-methyltransferase SETMAR	3301	3301	2018	Sun BB	Males and Females	European	10534735
Seizure 6-like protein 2	3301	3301	2018	Sun BB	Males and Females	European	10534735
Splicing factor 1	3301	3301	2018	Sun BB	Males and Females	European	10534735
Splicing factor 3B subunit 4	3301	3301	2018	Sun BB	Males and Females	European	10534735
14-3-3 protein sigma	3301	3301	2018	Sun BB	Males and Females	European	10534735
Secreted frizzled-related protein 1	3301	3301	2018	Sun BB	Males and Females	European	10534735
Transcription factor IIIB 90 kDa subunit	3301	3301	2018	Sun BB	Males and Females	European	10534735
Secreted frizzled-related protein 2	3301	3301	2018	Sun BB	Males and Females	European	10534735
Pulmonary surfactant-associated protein C	3301	3301	2018	Sun BB	Males and Females	European	10534735
Pulmonary surfactant-associated protein D	3301	3301	2018	Sun BB	Males and Females	European	10534735
Beta-sarcoglycan	3301	3301	2018	Sun BB	Males and Females	European	10534735
Small glutamine-rich tetratricopeptide repeat-containing protein alpha	3301	3301	2018	Sun BB	Males and Females	European	10534735
SH2 domain-containing protein 1A	3301	3301	2018	Sun BB	Males and Females	European	10534735
SH3 domain-binding protein 2	3301	3301	2018	Sun BB	Males and Females	European	10534735
SHC-transforming protein 1	3301	3301	2018	Sun BB	Males and Females	European	10534735
SHC-transforming protein 2	3301	3301	2018	Sun BB	Males and Females	European	10534735
SHC-transforming protein 4	3301	3301	2018	Sun BB	Males and Females	European	10534735
BRICHOS domain-containing protein 5	3301	3301	2018	Sun BB	Males and Females	European	10534735
Protein shisa-3 homolog	3301	3301	2018	Sun BB	Males and Females	European	10534735
Sialate O-acetylesterase	3301	3301	2018	Sun BB	Males and Females	European	10534735
Single Ig IL-1-related receptor	3301	3301	2018	Sun BB	Males and Females	European	10534735
Sialic acid-binding Ig-like lectin 10	3301	3301	2018	Sun BB	Males and Females	European	10534735
Sialic acid-binding Ig-like lectin 11	3301	3301	2018	Sun BB	Males and Females	European	10534735
Sialic acid-binding Ig-like lectin 12	3301	3301	2018	Sun BB	Males and Females	European	10534735
Sialic acid-binding Ig-like lectin 14	3301	3301	2018	Sun BB	Males and Females	European	10534735
Sialic acid-binding Ig-like lectin 7	3301	3301	2018	Sun BB	Males and Females	European	10534735
Peregrin	3301	3301	2018	Sun BB	Males and Females	European	10534735
Sialic acid-binding Ig-like lectin 8	3301	3301	2018	Sun BB	Males and Females	European	10534735
Sialic acid-binding Ig-like lectin 9	3301	3301	2018	Sun BB	Males and Females	European	10534735
Tyrosine-protein phosphatase non-receptor type substrate 1	3301	3301	2018	Sun BB	Males and Females	European	10534735
Signal-regulatory protein beta-1	3301	3301	2018	Sun BB	Males and Females	European	10534735
Signal-regulatory protein beta-2	3301	3301	2018	Sun BB	Males and Females	European	10534735
Signal-regulatory protein gamma	3301	3301	2018	Sun BB	Males and Females	European	10534735
NAD-dependent protein deacetylase sirtuin-2	3301	3301	2018	Sun BB	Males and Females	European	10534735
NAD-dependent protein deacylase sirtuin-5, mitochondrial	3301	3301	2018	Sun BB	Males and Females	European	10534735
Signaling threshold-regulating transmembrane adapter 1	3301	3301	2018	Sun BB	Males and Females	European	10534735
Ski-like protein	3301	3301	2018	Sun BB	Males and Females	European	10534735
Serine/threonine-protein kinase BRSK2	3301	3301	2018	Sun BB	Males and Females	European	10534735
S-phase kinase-associated protein 1	3301	3301	2018	Sun BB	Males and Females	European	10534735
Signaling lymphocytic activation molecule	3301	3301	2018	Sun BB	Males and Females	European	10534735
SLAM family member 6	3301	3301	2018	Sun BB	Males and Females	European	10534735
SLAM family member 7	3301	3301	2018	Sun BB	Males and Females	European	10534735
SLAM family member 8	3301	3301	2018	Sun BB	Males and Females	European	10534735
Urea transporter 1	3301	3301	2018	Sun BB	Males and Females	European	10534735
Urea transporter 2	3301	3301	2018	Sun BB	Males and Females	European	10534735
Solute carrier family 22 member 16	3301	3301	2018	Sun BB	Males and Females	European	10534735
Mitochondrial glutamate carrier 2	3301	3301	2018	Sun BB	Males and Females	European	10534735
Basigin	3301	3301	2018	Sun BB	Males and Females	European	10534735
Sodium-independent sulfate anion transporter	3301	3301	2018	Sun BB	Males and Females	European	10534735
Prestin	3301	3301	2018	Sun BB	Males and Females	European	10534735
Very long-chain acyl-CoA synthetase	3301	3301	2018	Sun BB	Males and Females	European	10534735
Zinc transporter 3	3301	3301	2018	Sun BB	Males and Females	European	10534735
Zinc transporter 5	3301	3301	2018	Sun BB	Males and Females	European	10534735
Adenosine 3'-phospho 5'-phosphosulfate transporter 2	3301	3301	2018	Sun BB	Males and Females	European	10534735
Solute carrier family 35 member G2	3301	3301	2018	Sun BB	Males and Females	European	10534735
Solute carrier family 41 member 2	3301	3301	2018	Sun BB	Males and Females	European	10534735
Electroneutral sodium bicarbonate exchanger 1	3301	3301	2018	Sun BB	Males and Females	European	10534735
Sodium/iodide cotransporter	3301	3301	2018	Sun BB	Males and Females	European	10534735
ADP-ribosyl cyclase/cyclic ADP-ribose hydrolase 2	3301	3301	2018	Sun BB	Males and Females	European	10534735
Sodium-coupled monocarboxylate transporter 1	3301	3301	2018	Sun BB	Males and Females	European	10534735
Sodium- and chloride-dependent neutral and basic amino acid transporter B(0+)	3301	3301	2018	Sun BB	Males and Females	European	10534735
Orphan sodium- and chloride-dependent neurotransmitter transporter NTT5	3301	3301	2018	Sun BB	Males and Females	European	10534735
Sodium- and chloride-dependent glycine transporter 1	3301	3301	2018	Sun BB	Males and Females	European	10534735
Mitochondrial sodium/hydrogen exchanger 9B2	3301	3301	2018	Sun BB	Males and Females	European	10534735
Solute carrier organic anion transporter family member 5A1	3301	3301	2018	Sun BB	Males and Females	European	10534735
SLIT and NTRK-like protein 1	3301	3301	2018	Sun BB	Males and Females	European	10534735
SLIT and NTRK-like protein 3	3301	3301	2018	Sun BB	Males and Females	European	10534735
SLIT and NTRK-like protein 4	3301	3301	2018	Sun BB	Males and Females	European	10534735
SLIT and NTRK-like protein 5	3301	3301	2018	Sun BB	Males and Females	European	10534735
Tyrosine-protein kinase BTK	3301	3301	2018	Sun BB	Males and Females	European	10534735
Secreted Ly-6/uPAR-related protein 1	3301	3301	2018	Sun BB	Males and Females	European	10534735
Mothers against decapentaplegic homolog 2	3301	3301	2018	Sun BB	Males and Females	European	10534735
Mothers against decapentaplegic homolog 4	3301	3301	2018	Sun BB	Males and Females	European	10534735
Stromal membrane-associated protein 1	3301	3301	2018	Sun BB	Males and Females	European	10534735
Structural maintenance of chromosomes protein 3	3301	3301	2018	Sun BB	Males and Females	European	10534735
Single-pass membrane and coiled-coil domain-containing protein 2	3301	3301	2018	Sun BB	Males and Females	European	10534735
Essential MCU regulator, mitochondrial	3301	3301	2018	Sun BB	Males and Females	European	10534735
Small integral membrane protein 10	3301	3301	2018	Sun BB	Males and Females	European	10534735
Small integral membrane protein 9	3301	3301	2018	Sun BB	Males and Females	European	10534735
SPARC-related modular calcium-binding protein 1	3301	3301	2018	Sun BB	Males and Females	European	10534735
Butyrophilin-like protein 9	3301	3301	2018	Sun BB	Males and Females	European	10534735
Acid sphingomyelinase-like phosphodiesterase 3a	3301	3301	2018	Sun BB	Males and Females	European	10534735
Submaxillary gland androgen-regulated protein 3A	3301	3301	2018	Sun BB	Males and Females	European	10534735
Submaxillary gland androgen-regulated protein 3B	3301	3301	2018	Sun BB	Males and Females	European	10534735
N-lysine methyltransferase SMYD2	3301	3301	2018	Sun BB	Males and Females	European	10534735
Zinc finger protein SNAI2	3301	3301	2018	Sun BB	Males and Females	European	10534735
Synaptosomal-associated protein 25	3301	3301	2018	Sun BB	Males and Females	European	10534735
Synaptosomal-associated protein 29	3301	3301	2018	Sun BB	Males and Females	European	10534735
SNARE-associated protein Snapin	3301	3301	2018	Sun BB	Males and Females	European	10534735
Alpha-synuclein	3301	3301	2018	Sun BB	Males and Females	European	10534735
Mitotic checkpoint serine/threonine-protein kinase BUB1	3301	3301	2018	Sun BB	Males and Females	European	10534735
U1 small nuclear ribonucleoprotein A	3301	3301	2018	Sun BB	Males and Females	European	10534735
Sorting nexin-17	3301	3301	2018	Sun BB	Males and Females	European	10534735
Sorting nexin-1	3301	3301	2018	Sun BB	Males and Females	European	10534735
Sorting nexin-4	3301	3301	2018	Sun BB	Males and Females	European	10534735
Sorting nexin-7	3301	3301	2018	Sun BB	Males and Females	European	10534735
Sorting nexin-8	3301	3301	2018	Sun BB	Males and Females	European	10534735
Suppressor of cytokine signaling 3	3301	3301	2018	Sun BB	Males and Females	European	10534735
Suppressor of cytokine signaling 7	3301	3301	2018	Sun BB	Males and Females	European	10534735
Superoxide dismutase [Mn], mitochondrial	3301	3301	2018	Sun BB	Males and Females	European	10534735
Disintegrin and metalloproteinase domain-containing protein 23	3301	3301	2018	Sun BB	Males and Females	European	10534735
Uncharacterized protein C10orf35	3301	3301	2018	Sun BB	Males and Females	European	10534735
Extracellular superoxide dismutase [Cu-Zn]	3301	3301	2018	Sun BB	Males and Females	European	10534735
Vinexin b	3301	3301	2018	Sun BB	Males and Females	European	10534735
Sortilin	3301	3301	2018	Sun BB	Males and Females	European	10534735
Sclerostin	3301	3301	2018	Sun BB	Males and Females	European	10534735
Sperm acrosome membrane-associated protein 3	3301	3301	2018	Sun BB	Males and Females	European	10534735
Protein SPACA7	3301	3301	2018	Sun BB	Males and Females	European	10534735
Sperm-associated antigen 11A	3301	3301	2018	Sun BB	Males and Females	European	10534735
Sperm-associated antigen 11B	3301	3301	2018	Sun BB	Males and Females	European	10534735
SPARC	3301	3301	2018	Sun BB	Males and Females	European	10534735
Platelet receptor Gi24	3301	3301	2018	Sun BB	Males and Females	European	10534735
SPARC-like protein 1	3301	3301	2018	Sun BB	Males and Females	European	10534735
Spastin	3301	3301	2018	Sun BB	Males and Females	European	10534735
Spermatogenesis-associated protein 20	3301	3301	2018	Sun BB	Males and Females	European	10534735
Spermatogenesis-associated protein 9	3301	3301	2018	Sun BB	Males and Females	European	10534735
Maspardin	3301	3301	2018	Sun BB	Males and Females	European	10534735
Sphingosine kinase 2	3301	3301	2018	Sun BB	Males and Females	European	10534735
Serine protease inhibitor Kazal-type 13	3301	3301	2018	Sun BB	Males and Females	European	10534735
Serine protease inhibitor Kazal-type 2	3301	3301	2018	Sun BB	Males and Females	European	10534735
Serine protease inhibitor Kazal-type 5	3301	3301	2018	Sun BB	Males and Females	European	10534735
UPF0696 protein C11orf68	3301	3301	2018	Sun BB	Males and Females	European	10534735
Serine protease inhibitor Kazal-type 6	3301	3301	2018	Sun BB	Males and Females	European	10534735
Serine protease inhibitor Kazal-type 8	3301	3301	2018	Sun BB	Males and Females	European	10534735
Serine protease inhibitor Kazal-type 9	3301	3301	2018	Sun BB	Males and Females	European	10534735
Kunitz-type protease inhibitor 1	3301	3301	2018	Sun BB	Males and Females	European	10534735
Kunitz-type protease inhibitor 2	3301	3301	2018	Sun BB	Males and Females	European	10534735
Kunitz-type protease inhibitor 3	3301	3301	2018	Sun BB	Males and Females	European	10534735
Testican-1	3301	3301	2018	Sun BB	Males and Females	European	10534735
Testican-2	3301	3301	2018	Sun BB	Males and Females	European	10534735
Testican-3	3301	3301	2018	Sun BB	Males and Females	European	10534735
Spondin-1	3301	3301	2018	Sun BB	Males and Females	European	10534735
UPF0454 protein C12orf49	3301	3301	2018	Sun BB	Males and Females	European	10534735
Speckle-type POZ protein	3301	3301	2018	Sun BB	Males and Females	European	10534735
Sepiapterin reductase	3301	3301	2018	Sun BB	Males and Females	European	10534735
Sprouty-related, EVH1 domain-containing protein 1	3301	3301	2018	Sun BB	Males and Females	European	10534735
Protein sprouty homolog 1	3301	3301	2018	Sun BB	Males and Females	European	10534735
SPRY domain-containing SOCS box protein 1	3301	3301	2018	Sun BB	Males and Females	European	10534735
Spectrin alpha chain, non-erythrocytic 1	3301	3301	2018	Sun BB	Males and Females	European	10534735
Serine palmitoyltransferase 1	3301	3301	2018	Sun BB	Males and Females	European	10534735
Serine palmitoyltransferase 2	3301	3301	2018	Sun BB	Males and Females	European	10534735
Serine/arginine-rich splicing factor 6	3301	3301	2018	Sun BB	Males and Females	European	10534735
Serine/arginine-rich splicing factor 7	3301	3301	2018	Sun BB	Males and Females	European	10534735
Uncharacterized protein C14orf93	3301	3301	2018	Sun BB	Males and Females	European	10534735
Sulfiredoxin-1	3301	3301	2018	Sun BB	Males and Females	European	10534735
Lupus La protein	3301	3301	2018	Sun BB	Males and Females	European	10534735
Serine-rich single-pass membrane protein 1	3301	3301	2018	Sun BB	Males and Females	European	10534735
Translocon-associated protein subunit alpha	3301	3301	2018	Sun BB	Males and Females	European	10534735
FACT complex subunit SSRP1	3301	3301	2018	Sun BB	Males and Females	European	10534735
Somatostatin-28	3301	3301	2018	Sun BB	Males and Females	European	10534735
RNA polymerase II subunit A C-terminal domain phosphatase SSU72	3301	3301	2018	Sun BB	Males and Females	European	10534735
CMP-N-acetylneuraminate-beta-galactosamide-alpha-2,3-sialyltransferase 1	3301	3301	2018	Sun BB	Males and Females	European	10534735
CMP-N-acetylneuraminate-beta-galactosamide-alpha-2,3-sialyltransferase 2	3301	3301	2018	Sun BB	Males and Females	European	10534735
Transmembrane protein C16orf54	3301	3301	2018	Sun BB	Males and Females	European	10534735
Type 2 lactosamine alpha-2,3-sialyltransferase	3301	3301	2018	Sun BB	Males and Females	European	10534735
Beta-galactoside alpha-2,6-sialyltransferase 1	3301	3301	2018	Sun BB	Males and Females	European	10534735
Alpha-N-acetylgalactosaminide alpha-2,6-sialyltransferase 1	3301	3301	2018	Sun BB	Males and Females	European	10534735
Alpha-N-acetylgalactosaminide alpha-2,6-sialyltransferase 2	3301	3301	2018	Sun BB	Males and Females	European	10534735
Alpha-N-acetylgalactosaminide alpha-2,6-sialyltransferase 3	3301	3301	2018	Sun BB	Males and Females	European	10534735
Alpha-N-acetylgalactosaminide alpha-2,6-sialyltransferase 5	3301	3301	2018	Sun BB	Males and Females	European	10534735
Alpha-N-acetylgalactosaminide alpha-2,6-sialyltransferase 6	3301	3301	2018	Sun BB	Males and Females	European	10534735
Alpha-2,8-sialyltransferase 8B	3301	3301	2018	Sun BB	Males and Females	European	10534735
Sia-alpha-2,3-Gal-beta-1,4-GlcNAc-R:alpha 2,8-sialyltransferase	3301	3301	2018	Sun BB	Males and Females	European	10534735
Uncharacterized protein C17orf67	3301	3301	2018	Sun BB	Males and Females	European	10534735
CMP-N-acetylneuraminate-poly-alpha-2,8-sialyltransferase	3301	3301	2018	Sun BB	Males and Females	European	10534735
Alpha-2,8-sialyltransferase 8F	3301	3301	2018	Sun BB	Males and Females	European	10534735
Stabilin-1	3301	3301	2018	Sun BB	Males and Females	European	10534735
Stabilin-2	3301	3301	2018	Sun BB	Males and Females	European	10534735
AMSH-like protease	3301	3301	2018	Sun BB	Males and Females	European	10534735
Signal-transducing adaptor protein 1	3301	3301	2018	Sun BB	Males and Females	European	10534735
Steroidogenic acute regulatory protein, mitochondrial	3301	3301	2018	Sun BB	Males and Females	European	10534735
Signal transducer and activator of transcription 1-alpha/beta	3301	3301	2018	Sun BB	Males and Females	European	10534735
Signal transducer and activator of transcription 3	3301	3301	2018	Sun BB	Males and Females	European	10534735
Uncharacterized protein C17orf78	3301	3301	2018	Sun BB	Males and Females	European	10534735
Signal transducer and activator of transcription 6	3301	3301	2018	Sun BB	Males and Females	European	10534735
Double-stranded RNA-binding protein Staufen homolog 1	3301	3301	2018	Sun BB	Males and Females	European	10534735
Double-stranded RNA-binding protein Staufen homolog 2	3301	3301	2018	Sun BB	Males and Females	European	10534735
Stanniocalcin-1	3301	3301	2018	Sun BB	Males and Females	European	10534735
Stanniocalcin-2	3301	3301	2018	Sun BB	Males and Females	European	10534735
Stromal interaction molecule 1	3301	3301	2018	Sun BB	Males and Females	European	10534735
Stress-induced-phosphoprotein 1	3301	3301	2018	Sun BB	Males and Females	European	10534735
Serine/threonine-protein kinase 16	3301	3301	2018	Sun BB	Males and Females	European	10534735
Serine/threonine-protein kinase 17B	3301	3301	2018	Sun BB	Males and Females	European	10534735
Stathmin-2	3301	3301	2018	Sun BB	Males and Females	European	10534735
Stathmin-3	3301	3301	2018	Sun BB	Males and Females	European	10534735
Stathmin-4	3301	3301	2018	Sun BB	Males and Females	European	10534735
Erythrocyte band 7 integral membrane protein	3301	3301	2018	Sun BB	Males and Females	European	10534735
Syntaxin-10	3301	3301	2018	Sun BB	Males and Females	European	10534735
Syntaxin-18	3301	3301	2018	Sun BB	Males and Females	European	10534735
Syntaxin-1A	3301	3301	2018	Sun BB	Males and Females	European	10534735
Syntaxin-1B	3301	3301	2018	Sun BB	Males and Females	European	10534735
Syntaxin-2	3301	3301	2018	Sun BB	Males and Females	European	10534735
Syntaxin-6	3301	3301	2018	Sun BB	Males and Females	European	10534735
Syntaxin-7	3301	3301	2018	Sun BB	Males and Females	European	10534735
Uncharacterized protein C17orf89	3301	3301	2018	Sun BB	Males and Females	European	10534735
Syntaxin-8	3301	3301	2018	Sun BB	Males and Females	European	10534735
Extracellular sulfatase Sulf-2	3301	3301	2018	Sun BB	Males and Females	European	10534735
Estrogen sulfotransferase	3301	3301	2018	Sun BB	Males and Females	European	10534735
Bile salt sulfotransferase	3301	3301	2018	Sun BB	Males and Females	European	10534735
Sulfotransferase 4A1	3301	3301	2018	Sun BB	Males and Females	European	10534735
Sulfatase-modifying factor 1	3301	3301	2018	Sun BB	Males and Females	European	10534735
Small ubiquitin-related modifier 3	3301	3301	2018	Sun BB	Males and Females	European	10534735
SUN domain-containing protein 3	3301	3301	2018	Sun BB	Males and Females	European	10534735
SUN domain-containing protein 5	3301	3301	2018	Sun BB	Males and Females	European	10534735
Disintegrin and metalloproteinase domain-containing protein 29	3301	3301	2018	Sun BB	Males and Females	European	10534735
UPF0729 protein C18orf32	3301	3301	2018	Sun BB	Males and Females	European	10534735
Surfeit locus protein 1	3301	3301	2018	Sun BB	Males and Females	European	10534735
Sushi domain-containing protein 1	3301	3301	2018	Sun BB	Males and Females	European	10534735
Sushi domain-containing protein 2	3301	3301	2018	Sun BB	Males and Females	European	10534735
Sushi domain-containing protein 3	3301	3301	2018	Sun BB	Males and Females	European	10534735
Histone-lysine N-methyltransferase SUV420H2	3301	3301	2018	Sun BB	Males and Females	European	10534735
Synaptic vesicle glycoprotein 2A	3301	3301	2018	Sun BB	Males and Females	European	10534735
Sushi, von Willebrand factor type A, EGF and pentraxin domain-containing protein 1	3301	3301	2018	Sun BB	Males and Females	European	10534735
Switch-associated protein 70	3301	3301	2018	Sun BB	Males and Females	European	10534735
Heterogeneous nuclear ribonucleoprotein Q	3301	3301	2018	Sun BB	Males and Females	European	10534735
Uncharacterized protein C19orf18	3301	3301	2018	Sun BB	Males and Females	European	10534735
Nesprin-2	3301	3301	2018	Sun BB	Males and Females	European	10534735
Synaptotagmin-11	3301	3301	2018	Sun BB	Males and Females	European	10534735
Synaptotagmin-17	3301	3301	2018	Sun BB	Males and Females	European	10534735
Synaptotagmin-2	3301	3301	2018	Sun BB	Males and Females	European	10534735
Synaptotagmin-3	3301	3301	2018	Sun BB	Males and Females	European	10534735
Synaptotagmin-5	3301	3301	2018	Sun BB	Males and Females	European	10534735
Synaptotagmin-7	3301	3301	2018	Sun BB	Males and Females	European	10534735
Synaptotagmin-8	3301	3301	2018	Sun BB	Males and Females	European	10534735
Synaptotagmin-like protein 1	3301	3301	2018	Sun BB	Males and Females	European	10534735
Synaptotagmin-like protein 4	3301	3301	2018	Sun BB	Males and Females	European	10534735
Angiopoietin-like protein 8	3301	3301	2018	Sun BB	Males and Females	European	10534735
Protachykinin-1	3301	3301	2018	Sun BB	Males and Females	European	10534735
Tachykinin-3	3301	3301	2018	Sun BB	Males and Females	European	10534735
Tachykinin-4	3301	3301	2018	Sun BB	Males and Females	European	10534735
Tumor-associated calcium signal transducer 2	3301	3301	2018	Sun BB	Males and Females	European	10534735
Transgelin	3301	3301	2018	Sun BB	Males and Females	European	10534735
Tapasin	3301	3301	2018	Sun BB	Males and Females	European	10534735
Tapasin-related protein	3301	3301	2018	Sun BB	Males and Females	European	10534735
Tax1-binding protein 1	3301	3301	2018	Sun BB	Males and Females	European	10534735
Tax1-binding protein 3	3301	3301	2018	Sun BB	Males and Females	European	10534735
Nuclear nucleic acid-binding protein C1D	3301	3301	2018	Sun BB	Males and Females	European	10534735
Tubulin-specific chaperone A	3301	3301	2018	Sun BB	Males and Females	European	10534735
Tubulin-specific chaperone E	3301	3301	2018	Sun BB	Males and Females	European	10534735
Serine/threonine-protein kinase TBK1	3301	3301	2018	Sun BB	Males and Females	European	10534735
TATA-box-binding protein	3301	3301	2018	Sun BB	Males and Females	European	10534735
T-box transcription factor TBX22	3301	3301	2018	Sun BB	Males and Females	European	10534735
T-box transcription factor TBX3	3301	3301	2018	Sun BB	Males and Females	European	10534735
T-box transcription factor TBX5	3301	3301	2018	Sun BB	Males and Females	European	10534735
Thromboxane-A synthase	3301	3301	2018	Sun BB	Males and Females	European	10534735
Transcobalamin-1	3301	3301	2018	Sun BB	Males and Females	European	10534735
Holo-Transcobalamin-2	3301	3301	2018	Sun BB	Males and Females	European	10534735
C1GALT1-specific chaperone 1	3301	3301	2018	Sun BB	Males and Females	European	10534735
Teratocarcinoma-derived growth factor 1	3301	3301	2018	Sun BB	Males and Females	European	10534735
Tyrosyl-DNA phosphodiesterase 1	3301	3301	2018	Sun BB	Males and Females	European	10534735
Transcriptional enhancer factor TEF-5	3301	3301	2018	Sun BB	Males and Females	European	10534735
Transcriptional enhancer factor TEF-3	3301	3301	2018	Sun BB	Males and Females	European	10534735
Angiopoietin-1 receptor, soluble	3301	3301	2018	Sun BB	Males and Females	European	10534735
Teneurin-3	3301	3301	2018	Sun BB	Males and Females	European	10534735
Teneurin-4	3301	3301	2018	Sun BB	Males and Females	European	10534735
Calcineurin B homologous protein 3	3301	3301	2018	Sun BB	Males and Females	European	10534735
Testis-expressed sequence 29 protein	3301	3301	2018	Sun BB	Males and Females	European	10534735
Uncharacterized protein C1orf115	3301	3301	2018	Sun BB	Males and Females	European	10534735
Serotransferrin	3301	3301	2018	Sun BB	Males and Females	European	10534735
Trefoil factor 1	3301	3301	2018	Sun BB	Males and Females	European	10534735
Trefoil factor 2	3301	3301	2018	Sun BB	Males and Females	European	10534735
Trefoil factor 3	3301	3301	2018	Sun BB	Males and Females	European	10534735
Tuftelin-interacting protein 11	3301	3301	2018	Sun BB	Males and Females	European	10534735
Tissue factor pathway inhibitor 2	3301	3301	2018	Sun BB	Males and Females	European	10534735
Tissue factor pathway inhibitor	3301	3301	2018	Sun BB	Males and Females	European	10534735
Transferrin receptor protein 1	3301	3301	2018	Sun BB	Males and Females	European	10534735
Uncharacterized protein C1orf185	3301	3301	2018	Sun BB	Males and Females	European	10534735
Thyroglobulin	3301	3301	2018	Sun BB	Males and Females	European	10534735
Transforming growth factor alpha	3301	3301	2018	Sun BB	Males and Females	European	10534735
Transforming growth factor beta-1	3301	3301	2018	Sun BB	Males and Females	European	10534735
Transforming growth factor beta-1-induced transcript 1 protein	3301	3301	2018	Sun BB	Males and Females	European	10534735
Transforming growth factor beta-2	3301	3301	2018	Sun BB	Males and Females	European	10534735
Transforming growth factor beta-3	3301	3301	2018	Sun BB	Males and Females	European	10534735
Transforming growth factor-beta-induced protein ig-h3	3301	3301	2018	Sun BB	Males and Females	European	10534735
TGF-beta receptor type-2	3301	3301	2018	Sun BB	Males and Females	European	10534735
Transforming growth factor beta receptor type 3	3301	3301	2018	Sun BB	Males and Females	European	10534735
Homeobox protein TGIF2	3301	3301	2018	Sun BB	Males and Females	European	10534735
Uncharacterized protein C1orf198	3301	3301	2018	Sun BB	Males and Females	European	10534735
Thrombospondin-2	3301	3301	2018	Sun BB	Males and Females	European	10534735
Thrombospondin-3	3301	3301	2018	Sun BB	Males and Females	European	10534735
Thrombopoietin	3301	3301	2018	Sun BB	Males and Females	European	10534735
Thyroid hormone receptor alpha	3301	3301	2018	Sun BB	Males and Females	European	10534735
Thrombospondin type-1 domain-containing protein 1	3301	3301	2018	Sun BB	Males and Females	European	10534735
[truncated: 997 more rows]

## Sheet: 3
Supplementary Table 3. MR results for all batches
Note: OR, Odds Ratio; Upper: Maximum value of the 95% Confidence Interval; Lower: Minimum value of the 95% Confidence Interval.
Pre-batch	Batch	Exposure	Outcome	Method	OR	Upper	Lower	P-value	Power
1	1	Selenium	eGFR	Inverse variance weighted (multiplicative random effects)	0.997297	0.998835	0.995761	0.000577442	0.157279
1	1	Selenium	eGFR	MR Egger	0.993563	0.998664	0.988488	0.0245786	0.618572
1	1	Selenium	eGFR	Inverse variance weighted (fixed effects)	0.997297	0.998635	0.995961	7.58026e-05	0.157279
1	1	Selenium	eGFR	Weighted median	0.997228	0.999103	0.995355	0.00378113	0.163054
1	1	Selenium	eGFR	Weighted mode	0.996565	0.998816	0.99432	0.0202312	0.225522
1	1	Selenium	eGFR	MR RAPS	0.997237	0.998629	0.995848	0.000100381	0.16222
2	1	Selenium	APOBEC1 complementation factor	Inverse variance weighted (multiplicative random effects)	0.970649	1.04821	0.898826	0.447533	0.171038
2	1	Selenium	APOBEC1 complementation factor	Inverse variance weighted (multiplicative random effects)	0.970649	1.04821	0.898826	0.447533	0.171038
2	2	Selenium	Lactosylceramide 4-alpha-galactosyltransferase	Inverse variance weighted (multiplicative random effects)	1.0251	1.09844	0.956666	0.481856	0.132934
2	3	Selenium	Alanine--tRNA ligase, cytoplasmic	Inverse variance weighted (multiplicative random effects)	1.01033	1.094	0.933058	0.800141	0.0632506
2	4	Selenium	Multidrug resistance-associated protein 6	Inverse variance weighted (multiplicative random effects)	0.957717	1.0597	0.865552	0.402671	0.307865
2	5	Selenium	Monoacylglycerol lipase ABHD12	Inverse variance weighted (multiplicative random effects)	1.1134	1.19181	1.04015	0.00197783	0.955485
2	6	Selenium	Alpha/beta hydrolase domain-containing protein 14A	Inverse variance weighted (multiplicative random effects)	0.982306	1.0658	0.905353	0.667968	0.092347
2	7	Selenium	Tyrosine-protein kinase ABL1	Inverse variance weighted (multiplicative random effects)	1.00993	1.09414	0.932195	0.808963	0.0627676
2	8	Selenium	Abelson tyrosine-protein kinase 2	Inverse variance weighted (multiplicative random effects)	1.02377	1.08706	0.964164	0.442728	0.124238
2	9	Selenium	Actin-binding LIM protein 3	Inverse variance weighted (multiplicative random effects)	1.07519	1.16822	0.989573	0.0868182	0.68938
2	10	Selenium	Histo-blood group ABO system transferase	Inverse variance weighted (multiplicative random effects)	1.04455	1.14544	0.952542	0.354194	0.312543
2	11	Selenium	Acetyl-CoA carboxylase 2	Inverse variance weighted (multiplicative random effects)	0.938902	0.999483	0.881992	0.048132	0.567898
2	12	Selenium	Aggrecan core protein	Inverse variance weighted (multiplicative random effects)	0.9518	1.04526	0.866694	0.301278	0.385056
2	13	Selenium	Arf-GAP with coiled-coil, ANK repeat and PH domain-containing protein 2	Inverse variance weighted (multiplicative random effects)	1.0776	1.17089	0.991747	0.0776711	0.715901
2	14	Selenium	Acyl-CoA-binding domain-containing protein 6	Inverse variance weighted (multiplicative random effects)	0.971643	1.06132	0.889542	0.523029	0.162665
2	15	Selenium	Acyl-CoA-binding domain-containing protein 7	Inverse variance weighted (multiplicative random effects)	0.95379	1.00546	0.904775	0.0788017	0.358254
2	16	Selenium	Angiotensin-converting enzyme 2	Inverse variance weighted (multiplicative random effects)	1.02949	1.11627	0.949452	0.481536	0.165005
2	17	Selenium	ATP-citrate synthase	Inverse variance weighted (multiplicative random effects)	1.02397	1.0974	0.955448	0.502688	0.125512
2	18	Selenium	Low molecular weight phosphotyrosine protein phosphatase	Inverse variance weighted (multiplicative random effects)	1.07437	1.14241	1.01039	0.0220251	0.680107
2	19	Selenium	Lysosomal acid phosphatase	Inverse variance weighted (multiplicative random effects)	0.927843	0.995403	0.864869	0.0367524	0.71759
2	20	Selenium	Tartrate-resistant acid phosphatase type 5	Inverse variance weighted (multiplicative random effects)	0.963891	1.04847	0.886132	0.391444	0.236395
2	21	Selenium	2-phosphoxylose phosphatase 1	Inverse variance weighted (multiplicative random effects)	1.06838	1.17357	0.972623	0.167397	0.609126
2	22	Selenium	Activin receptor type-1B	Inverse variance weighted (multiplicative random effects)	1.02078	1.11136	0.937578	0.635426	0.106524
2	23	Selenium	Serine/threonine-protein kinase receptor R3	Inverse variance weighted (multiplicative random effects)	1.0128	1.08681	0.943834	0.723726	0.0712766
2	24	Selenium	Acylphosphatase-2	Inverse variance weighted (multiplicative random effects)	0.972111	1.07353	0.880276	0.576392	0.15876
2	25	Selenium	Disintegrin and metalloproteinase domain-containing protein 11	Inverse variance weighted (multiplicative random effects)	0.985666	1.07663	0.902386	0.748543	0.077491
2	26	Selenium	Disintegrin and metalloproteinase domain-containing protein 12	Inverse variance weighted (multiplicative random effects)	0.940509	1.01675	0.869985	0.123004	0.545094
2	27	Selenium	Disintegrin and metalloproteinase domain-containing protein 19	Inverse variance weighted (multiplicative random effects)	1.01974	1.08361	0.959637	0.528222	0.100955
2	28	Selenium	Disintegrin and metalloproteinase domain-containing protein 23	Inverse variance weighted (multiplicative random effects)	1.02438	1.11576	0.940483	0.580596	0.128211
2	29	Selenium	Disintegrin and metalloproteinase domain-containing protein 29	Inverse variance weighted (multiplicative random effects)	1.13858	1.23008	1.0539	0.000997475	0.993554
2	30	Selenium	Disintegrin and metalloproteinase domain-containing protein 9	Inverse variance weighted (multiplicative random effects)	1.06853	1.13587	1.00518	0.0335318	0.611029
2	31	Selenium	A disintegrin and metalloproteinase with thrombospondin motifs 1	Inverse variance weighted (multiplicative random effects)	0.999575	1.06326	0.939701	0.989247	0.0500234
2	32	Selenium	A disintegrin and metalloproteinase with thrombospondin motifs 13	Inverse variance weighted (multiplicative random effects)	0.956631	1.01714	0.899723	0.156502	0.32146
2	33	Selenium	A disintegrin and metalloproteinase with thrombospondin motifs 15	Inverse variance weighted (multiplicative random effects)	1.08963	1.1623	1.02151	0.00916195	0.829335
2	34	Selenium	A disintegrin and metalloproteinase with thrombospondin motifs 3	Inverse variance weighted (multiplicative random effects)	0.98226	1.0619	0.908593	0.652689	0.0925636
2	35	Selenium	A disintegrin and metalloproteinase with thrombospondin motifs 4	Inverse variance weighted (multiplicative random effects)	0.93713	1.00759	0.871596	0.079169	0.593154
2	36	Selenium	A disintegrin and metalloproteinase with thrombospondin motifs 5	Inverse variance weighted (multiplicative random effects)	0.934255	1.01836	0.857093	0.122042	0.633261
2	37	Selenium	A disintegrin and metalloproteinase with thrombospondin motifs 6	Inverse variance weighted (multiplicative random effects)	0.93219	1.02744	0.845767	0.157186	0.661438
2	38	Selenium	ADAMTS-like protein 1	Inverse variance weighted (multiplicative random effects)	0.960555	1.06531	0.866105	0.446021	0.273831
2	39	Selenium	AarF domain-containing protein kinase 4	Inverse variance weighted (multiplicative random effects)	0.955373	1.00795	0.905537	0.094876	0.337541
2	40	Selenium	Pituitary adenylate cyclase-activating polypeptide 27	Inverse variance weighted (multiplicative random effects)	1.03459	1.13237	0.94525	0.460513	0.208845
2	41	Selenium	Pituitary adenylate cyclase-activating polypeptide 38	Inverse variance weighted (multiplicative random effects)	1.12211	1.19636	1.05246	0.000424966	0.975674
2	42	Selenium	Pituitary adenylate cyclase-activating polypeptide	Inverse variance weighted (multiplicative random effects)	0.982216	1.04287	0.925089	0.557228	0.0927813
2	43	Selenium	Adhesion G-protein coupled receptor F1	Inverse variance weighted (multiplicative random effects)	1.0864	1.15777	1.01943	0.01069	0.802241
2	44	Selenium	Adhesion G protein-coupled receptor F5	Inverse variance weighted (multiplicative random effects)	0.966288	1.05504	0.885001	0.444325	0.211581
2	45	Selenium	Adhesion G-protein coupled receptor G5	Inverse variance weighted (multiplicative random effects)	0.992592	1.05712	0.932003	0.817014	0.0572106
2	46	Selenium	Alcohol dehydrogenase 1B	Inverse variance weighted (multiplicative random effects)	1.05491	1.11254	1.00026	0.0488727	0.438399
2	47	Selenium	Alcohol dehydrogenase 4	Inverse variance weighted (multiplicative random effects)	0.869199	0.949295	0.795861	0.00182675	0.990808
2	48	Selenium	Adrenomedullin	Inverse variance weighted (multiplicative random effects)	1.03184	1.09937	0.968453	0.332581	0.179765
2	49	Selenium	ADP-dependent glucokinase	Inverse variance weighted (multiplicative random effects)	0.908858	1.00101	0.825188	0.052444	0.901086
2	50	Selenium	beta-adrenergic receptor kinase 1	Inverse variance weighted (multiplicative random effects)	1.0037	1.10314	0.913223	0.938952	0.0517712
2	51	Selenium	Adenylosuccinate synthetase isozyme 2	Inverse variance weighted (multiplicative random effects)	1.02479	1.08625	0.966802	0.409967	0.130854
2	52	Selenium	Adenylosuccinate synthetase isozyme 1	Inverse variance weighted (multiplicative random effects)	0.871214	0.954265	0.795392	0.00300014	0.99724
2	53	Selenium	alpha-Fetoprotein	Inverse variance weighted (multiplicative random effects)	1.05753	1.1174	1.00087	0.0464752	0.472063
2	54	Selenium	Advanced glycosylation end product-specific receptor, soluble	Inverse variance weighted (multiplicative random effects)	0.981616	1.02317	0.941749	0.380423	0.0958018
2	55	Selenium	Arf-GAP domain and FG repeat-containing protein 1	Inverse variance weighted (multiplicative random effects)	0.997702	1.07774	0.923611	0.953391	0.0506878
2	56	Selenium	Angiogenic factor with G patch and FHA domains 1	Inverse variance weighted (multiplicative random effects)	1.0155	1.07245	0.961582	0.58051	0.0812699
2	57	Selenium	Protein argonaute-1	Inverse variance weighted (multiplicative random effects)	0.973133	1.03694	0.913256	0.400593	0.150606
2	58	Selenium	Anterior gradient protein 2 homolog	Inverse variance weighted (multiplicative random effects)	1.14884	1.25029	1.05563	0.00130933	0.997493
2	59	Selenium	Agouti-related protein	Inverse variance weighted (multiplicative random effects)	0.941112	0.991405	0.893371	0.0223125	0.536235
2	60	Selenium	Activator of 90 kDa heat shock protein ATPase homolog 1	Inverse variance weighted (multiplicative random effects)	1.05641	1.15737	0.964261	0.238608	0.457595
2	61	Selenium	Alpha-2-HS-glycoprotein	Inverse variance weighted (multiplicative random effects)	1.00841	1.06043	0.958939	0.744194	0.0591551
2	62	Selenium	Allograft inflammatory factor 1	Inverse variance weighted (multiplicative random effects)	1.06922	1.16325	0.982789	0.119634	0.619353
2	63	Selenium	Apoptosis-inducing factor 1, mitochondrial	Inverse variance weighted (multiplicative random effects)	1.04266	1.10043	0.987925	0.128907	0.291191
2	64	Selenium	Apoptosis-inducing factor 1, mitochondrial	Inverse variance weighted (multiplicative random effects)	1.02534	1.09349	0.961425	0.446081	0.134496
2	65	Selenium	Endothelial monocyte-activating polypeptide 2	Inverse variance weighted (multiplicative random effects)	1.04146	1.14647	0.94607	0.407172	0.278063
2	66	Selenium	Adenylate kinase isoenzyme 1	Inverse variance weighted (multiplicative random effects)	1.04568	1.10535	0.98923	0.114666	0.325438
2	67	Selenium	Alcohol dehydrogenase [NADP(+)]	Inverse variance weighted (multiplicative random effects)	0.948	1.03883	0.865116	0.252625	0.437771
2	68	Selenium	Aldose reductase	Inverse variance weighted (multiplicative random effects)	1.00011	1.0888	0.918632	0.998061	0.0500014
2	69	Selenium	Aldo-keto reductase family 1 member C1	Inverse variance weighted (multiplicative random effects)	1.00351	1.07337	0.938197	0.918663	0.0515977
2	70	Selenium	RAC-alpha/beta/gamma serine/threonine-protein kinase	Inverse variance weighted (multiplicative random effects)	1.01117	1.12054	0.91248	0.832099	0.0661775
2	71	Selenium	RAC-alpha/beta/gamma serine/threonine-protein kinase	Inverse variance weighted (multiplicative random effects)	1.00535	1.10967	0.910842	0.91559	0.0537085
2	72	Selenium	RAC-beta serine/threonine-protein kinase	Inverse variance weighted (multiplicative random effects)	1.00149	1.08069	0.928086	0.969489	0.0502865
2	73	Selenium	RAC-beta serine/threonine-protein kinase	Inverse variance weighted (multiplicative random effects)	0.978157	1.06368	0.899511	0.605559	0.115427
2	74	Selenium	CD166 antigen	Inverse variance weighted (multiplicative random effects)	1.02073	1.12621	0.925129	0.682595	0.10625
2	75	Selenium	Aldehyde dehydrogenase, dimeric NADP-preferring	Inverse variance weighted (multiplicative random effects)	1.00981	1.10478	0.922996	0.831497	0.0624579
2	76	Selenium	Aldehyde dehydrogenase family 3 member B1	Inverse variance weighted (multiplicative random effects)	1.0448	1.13618	0.960764	0.305664	0.315372
2	77	Selenium	Fructose-bisphosphate aldolase A	Inverse variance weighted (multiplicative random effects)	1.03553	1.10475	0.970638	0.290348	0.21758
2	78	Selenium	Fructose-bisphosphate aldolase C	Inverse variance weighted (multiplicative random effects)	0.944408	1.05493	0.845464	0.311082	0.468232
2	79	Selenium	RNA demethylase ALKBH5	Inverse variance weighted (multiplicative random effects)	1.05211	1.11495	0.992815	0.0860953	0.40331
2	80	Selenium	Arachidonate 15-lipoxygenase B	Inverse variance weighted (multiplicative random effects)	1.04703	1.114	0.984076	0.146337	0.341264
2	81	Selenium	Intestinal-type alkaline phosphatase	Inverse variance weighted (multiplicative random effects)	1.01766	1.07731	0.961318	0.546826	0.0893105
2	82	Selenium	Ameloblastin	Inverse variance weighted (multiplicative random effects)	0.997721	1.09996	0.904982	0.963446	0.0506763
2	83	Selenium	Amelogenin, X isoform	Inverse variance weighted (multiplicative random effects)	0.974589	1.08724	0.873612	0.644632	0.139615
2	84	Selenium	Muellerian-inhibiting factor	Inverse variance weighted (multiplicative random effects)	1.17396	1.29214	1.06659	0.0010481	0.999763
2	85	Selenium	Junctional adhesion molecule-like	Inverse variance weighted (multiplicative random effects)	1.04856	1.14434	0.960797	0.287671	0.359736
2	86	Selenium	Junctional adhesion molecule-like	Inverse variance weighted (multiplicative random effects)	1.00209	1.10817	0.90617	0.967504	0.0505683
2	87	Selenium	Amphoterin-induced protein 1	Inverse variance weighted (multiplicative random effects)	0.930139	0.998064	0.866838	0.044021	0.688321
2	88	Selenium	Protein amnionless	Inverse variance weighted (multiplicative random effects)	0.944199	1.00984	0.882823	0.0940494	0.491864
2	89	Selenium	Alpha-amylase 1	Inverse variance weighted (multiplicative random effects)	0.973669	1.05327	0.90008	0.505723	0.14649
2	90	Selenium	Anaphase-promoting complex subunit 10	Inverse variance weighted (multiplicative random effects)	1.06498	1.17347	0.96652	0.203382	0.566912
2	91	Selenium	Anaphase-promoting complex subunit 7	Inverse variance weighted (multiplicative random effects)	0.952895	1.06789	0.850285	0.406508	0.370256
2	92	Selenium	Angiopoietin-1	Inverse variance weighted (multiplicative random effects)	0.996013	1.07987	0.918664	0.922835	0.0520747
2	93	Selenium	Angiopoietin-2	Inverse variance weighted (multiplicative random effects)	0.900208	0.982652	0.824681	0.0187011	0.94737
2	94	Selenium	Angiopoietin-2	Inverse variance weighted (multiplicative random effects)	0.932761	1.03675	0.839206	0.196772	0.653744
2	95	Selenium	Angiopoietin-4	Inverse variance weighted (multiplicative random effects)	1.06724	1.13811	1.00078	0.0472959	0.594989
2	96	Selenium	Angiopoietin-related protein 1	Inverse variance weighted (multiplicative random effects)	0.98849	1.03376	0.945198	0.612389	0.0675789
2	97	Selenium	Angiopoietin-related protein 1	Inverse variance weighted (multiplicative random effects)	1.01323	1.08048	0.950171	0.688412	0.0727362
2	98	Selenium	Angiopoietin-related protein 3	Inverse variance weighted (multiplicative random effects)	0.937331	0.994618	0.883344	0.0324919	0.590207
2	99	Selenium	Angiopoietin-related protein 4	Inverse variance weighted (multiplicative random effects)	0.98073	1.06131	0.906265	0.629111	0.100474
2	100	Selenium	Angiopoietin-related protein 7	Inverse variance weighted (multiplicative random effects)	1.08216	1.15468	1.01419	0.0170387	0.762933
2	101	Selenium	Ankyrin-2	Inverse variance weighted (multiplicative random effects)	0.894637	0.973184	0.82243	0.00951232	0.955602
2	102	Selenium	Ankyrin repeat domain-containing protein 27	Inverse variance weighted (multiplicative random effects)	0.958114	1.04588	0.877716	0.338621	0.302968
2	103	Selenium	Ankyrin repeat domain-containing protein 46	Inverse variance weighted (multiplicative random effects)	1.03782	1.14431	0.941233	0.456398	0.239941
2	104	Selenium	Acidic leucine-rich nuclear phosphoprotein 32 family member A	Inverse variance weighted (multiplicative random effects)	0.964435	1.04114	0.893384	0.353676	0.230605
2	105	Selenium	Acidic leucine-rich nuclear phosphoprotein 32 family member B	Inverse variance weighted (multiplicative random effects)	1.03707	1.0945	0.982652	0.185625	0.232553
2	106	Selenium	Annexin A10	Inverse variance weighted (multiplicative random effects)	1.16055	1.25239	1.07545	0.000127105	0.998688
2	107	Selenium	Annexin A1	Inverse variance weighted (multiplicative random effects)	0.98704	1.08427	0.898526	0.785528	0.0723772
2	108	Selenium	Annexin A2	Inverse variance weighted (multiplicative random effects)	1.00389	1.09003	0.924551	0.926431	0.0519555
2	109	Selenium	Annexin A2	Inverse variance weighted (multiplicative random effects)	1.01003	1.08826	0.93742	0.793166	0.063038
2	110	Selenium	Annexin A9	Inverse variance weighted (multiplicative random effects)	0.949148	0.999524	0.901311	0.047925	0.421728
2	111	Selenium	Retina-specific copper amine oxidase	Inverse variance weighted (multiplicative random effects)	0.98366	1.06993	0.904346	0.700902	0.0859553
2	112	Selenium	AP-4 complex subunit mu-1	Inverse variance weighted (multiplicative random effects)	1.01428	1.05693	0.973344	0.500015	0.076481
2	113	Selenium	Apoptotic protease-activating factor 1	Inverse variance weighted (multiplicative random effects)	1.02027	1.10835	0.939186	0.634843	0.103755
2	114	Selenium	Amyloid beta A4 precursor protein-binding family B member 1	Inverse variance weighted (multiplicative random effects)	1.00239	1.07576	0.934026	0.947213	0.0507394
2	115	Selenium	Amyloid beta A4 precursor protein-binding family B member 1	Inverse variance weighted (multiplicative random effects)	1.02426	1.10868	0.946281	0.552917	0.127405
2	116	Selenium	Amyloid beta A4 precursor protein-binding family B member 2	Inverse variance weighted (multiplicative random effects)	0.960617	1.00577	0.917493	0.0864201	0.273003
2	117	Selenium	Amyloid beta A4 precursor protein-binding family B member 2	Inverse variance weighted (multiplicative random effects)	1.03404	1.16571	0.917246	0.584074	0.198606
2	118	Selenium	Amyloid beta A4 precursor protein-binding family B member 3	Inverse variance weighted (multiplicative random effects)	0.961172	1.04023	0.888123	0.326101	0.266744
2	119	Selenium	Protein APCDD1	Inverse variance weighted (multiplicative random effects)	1.03545	1.13443	0.945102	0.454557	0.216843
2	120	Selenium	Serum amyloid P-component	Inverse variance weighted (multiplicative random effects)	1.05817	1.1352	0.986378	0.114704	0.480023
2	121	Selenium	DNA-(apurinic or apyrimidinic site) lyase	Inverse variance weighted (multiplicative random effects)	0.994401	1.06573	0.927849	0.873771	0.0541041
2	122	Selenium	Amyloid-like protein 2	Inverse variance weighted (multiplicative random effects)	1.05489	1.14667	0.970464	0.209269	0.438361
2	123	Selenium	Amyloid-like protein 2	Inverse variance weighted (multiplicative random effects)	0.996437	1.08619	0.914102	0.935339	0.0516569
2	124	Selenium	Adipocyte plasma membrane-associated protein	Inverse variance weighted (multiplicative random effects)	0.961867	1.01798	0.908852	0.178918	0.258815
2	125	Selenium	Apolipoprotein A-V	Inverse variance weighted (multiplicative random effects)	0.944006	1.01221	0.880396	0.105447	0.494728
2	126	Selenium	Apolipoprotein A-V	Inverse variance weighted (multiplicative random effects)	0.92706	0.996658	0.862322	0.0403018	0.727389
2	127	Selenium	Apolipoprotein B	Inverse variance weighted (multiplicative random effects)	0.981785	1.10233	0.874423	0.755713	0.0949277
2	128	Selenium	DNA dC->dU-editing enzyme APOBEC-3G	Inverse variance weighted (multiplicative random effects)	0.97536	1.05563	0.901192	0.536394	0.134001
2	129	Selenium	Apolipoprotein D	Inverse variance weighted (multiplicative random effects)	1.09205	1.18791	1.00393	0.0402338	0.848212
2	130	Selenium	Apolipoprotein D	Inverse variance weighted (multiplicative random effects)	0.955917	1.04764	0.872228	0.334817	0.330668
2	131	Selenium	Apolipoprotein E (isoform E3)	Inverse variance weighted (multiplicative random effects)	1.02021	1.11405	0.93427	0.655892	0.103455
2	132	Selenium	Apolipoprotein E (isoform E2)	Inverse variance weighted (multiplicative random effects)	1.00198	1.10484	0.908705	0.968295	0.0505103
2	133	Selenium	Apolipoprotein F	Inverse variance weighted (multiplicative random effects)	0.969479	1.02589	0.916171	0.282724	0.181333
2	134	Selenium	Apolipoprotein L1	Inverse variance weighted (multiplicative random effects)	0.985396	1.07094	0.906684	0.729072	0.0785526
2	135	Selenium	Apolipoprotein L1	Inverse variance weighted (multiplicative random effects)	0.944806	0.991665	0.900161	0.0215101	0.483154
2	136	Selenium	Apolipoprotein M	Inverse variance weighted (multiplicative random effects)	0.913377	0.983909	0.847902	0.0169663	0.841124
2	137	Selenium	Apolipoprotein M	Inverse variance weighted (multiplicative random effects)	0.891993	0.971183	0.819259	0.00844388	0.973821
2	138	Selenium	MICOS complex subunit MIC26	Inverse variance weighted (multiplicative random effects)	1.09771	1.19087	1.01183	0.0248918	0.88624
2	139	Selenium	Amyloid beta A4 protein	Inverse variance weighted (multiplicative random effects)	1.04374	1.14392	0.952336	0.359882	0.30326
2	140	Selenium	DCC-interacting protein 13-alpha	Inverse variance weighted (multiplicative random effects)	0.994313	1.05638	0.935896	0.853526	0.0542336
2	141	Selenium	Amphiregulin	Inverse variance weighted (multiplicative random effects)	1.01774	1.08954	0.95068	0.613044	0.0910695
2	142	Selenium	ADP-ribosylation factor 3	Inverse variance weighted (multiplicative random effects)	1.00473	1.07423	0.939726	0.889993	0.0528981
2	143	Selenium	ADP-ribosylation factor 6	Inverse variance weighted (multiplicative random effects)	1.01383	1.08032	0.951441	0.671586	0.0748696
2	144	Selenium	ADP-ribosylation factor GTPase-activating protein 2	Inverse variance weighted (multiplicative random effects)	1.01089	1.10497	0.924823	0.811427	0.0653746
2	145	Selenium	Arfaptin-1	Inverse variance weighted (multiplicative random effects)	0.984791	1.08899	0.89056	0.765193	0.0810422
2	146	Selenium	Arfaptin-2	Inverse variance weighted (multiplicative random effects)	1.07462	1.12877	1.02307	0.0041132	0.682843
2	147	Selenium	Rho GTPase-activating protein 1	Inverse variance weighted (multiplicative random effects)	1.02487	1.09372	0.960359	0.458901	0.1314
2	148	Selenium	Rho GTPase-activating protein 25	Inverse variance weighted (multiplicative random effects)	0.960021	1.0437	0.883047	0.338655	0.279991
2	149	Selenium	Rho GTPase-activating protein 30	Inverse variance weighted (multiplicative random effects)	1.06752	1.15033	0.990666	0.086534	0.598339
2	150	Selenium	Rho GTPase-activating protein 36	Inverse variance weighted (multiplicative random effects)	1.00037	1.07953	0.927012	0.992471	0.0500175
2	151	Selenium	Rho GTPase-activating protein 5	Inverse variance weighted (multiplicative random effects)	0.991183	1.10201	0.891502	0.869918	0.0602517
2	152	Selenium	Rho GDP-dissociation inhibitor 1	Inverse variance weighted (multiplicative random effects)	1.03718	1.09768	0.980016	0.206924	0.23358
2	153	Selenium	Rho GDP-dissociation inhibitor 2	Inverse variance weighted (multiplicative random effects)	1.0206	1.10581	0.941955	0.618232	0.105532
2	154	Selenium	Rho guanine nucleotide exchange factor 10	Inverse variance weighted (multiplicative random effects)	0.990892	1.06929	0.918246	0.813805	0.0604512
2	155	Selenium	Rho guanine nucleotide exchange factor 1	Inverse variance weighted (multiplicative random effects)	1.01057	1.12333	0.909133	0.845481	0.0644894
2	156	Selenium	Rho guanine nucleotide exchange factor 2	Inverse variance weighted (multiplicative random effects)	1.08459	1.18729	0.990771	0.0785557	0.741755
2	157	Selenium	Rho guanine nucleotide exchange factor 25	Inverse variance weighted (multiplicative random effects)	0.972878	1.07002	0.884556	0.57121	0.152637
2	158	Selenium	Rho guanine nucleotide exchange factor 7	Inverse variance weighted (multiplicative random effects)	1.04819	1.14787	0.957168	0.309869	0.355166
2	159	Selenium	AT-rich interactive domain-containing protein 3A	Inverse variance weighted (multiplicative random effects)	0.977812	1.02245	0.935127	0.324483	0.117574
2	160	Selenium	ADP-ribosylation factor-like protein 11	Inverse variance weighted (multiplicative random effects)	0.999608	1.04996	0.951668	0.987532	0.0500199
2	161	Selenium	ADP-ribosylation factor-like protein 1	Inverse variance weighted (multiplicative random effects)	1.02506	1.1174	0.940359	0.573757	0.132657
2	162	Selenium	ADP-ribosylation factor-like protein 3	Inverse variance weighted (multiplicative random effects)	0.999583	1.092	0.914985	0.99263	0.0500226
2	163	Selenium	Armadillo repeat-containing protein 5	Inverse variance weighted (multiplicative random effects)	1.14859	1.24399	1.0605	0.000666975	0.996193
2	164	Selenium	Armadillo repeat-containing protein 5	Inverse variance weighted (multiplicative random effects)	1.02356	1.10865	0.944996	0.56766	0.122904
2	165	Selenium	Armadillo repeat-containing protein 5	Inverse variance weighted (multiplicative random effects)	1.03696	1.11629	0.963266	0.334566	0.231478
2	166	Selenium	Actin-related protein 2/3 complex subunit 3	Inverse variance weighted (multiplicative random effects)	1.06677	1.15472	0.985518	0.109796	0.57135
2	167	Selenium	cAMP-regulated phosphoprotein 19	Inverse variance weighted (multiplicative random effects)	0.983092	1.04583	0.924114	0.589019	0.0885515
2	168	Selenium	cAMP-regulated phosphoprotein 21	Inverse variance weighted (multiplicative random effects)	1.06641	1.12847	1.00777	0.0258716	0.584731
2	169	Selenium	Beta-arrestin-1	Inverse variance weighted (multiplicative random effects)	1.0455	1.12998	0.96733	0.261772	0.323391
2	170	Selenium	Arrestin domain-containing protein 3	Inverse variance weighted (multiplicative random effects)	0.961844	1.02814	0.899823	0.252645	0.258973
2	171	Selenium	Arylsulfatase A	Inverse variance weighted (multiplicative random effects)	1.05793	1.11708	1.00191	0.0424895	0.477087
2	172	Selenium	Arylsulfatase B	Inverse variance weighted (multiplicative random effects)	1.08465	1.23517	0.952473	0.220361	0.646881
2	173	Selenium	Arylsulfatase K	Inverse variance weighted (multiplicative random effects)	0.958808	1.06723	0.8614	0.441551	0.294555
2	174	Selenium	Ecto-ADP-ribosyltransferase 3	Inverse variance weighted (multiplicative random effects)	1.00214	1.09052	0.920921	0.960482	0.0505931
2	175	Selenium	Ecto-ADP-ribosyltransferase 3	Inverse variance weighted (multiplicative random effects)	1.02084	1.11308	0.936249	0.640188	0.106903
2	176	Selenium	Ecto-ADP-ribosyltransferase 4	Inverse variance weighted (multiplicative random effects)	0.963942	1.01736	0.913327	0.182027	0.235939
2	177	Selenium	Artemin	Inverse variance weighted (multiplicative random effects)	0.961898	1.04854	0.882419	0.377302	0.258372
2	178	Selenium	Acid ceramidase	Inverse variance weighted (multiplicative random effects)	0.961199	1.033	0.894393	0.281604	0.266322
2	179	Selenium	Neutral ceramidase	Inverse variance weighted (multiplicative random effects)	1.03669	1.10904	0.969053	0.295213	0.228807
2	180	Selenium	Arf-GAP with SH3 domain, ANK repeat and PH domain-containing protein 2	Inverse variance weighted (multiplicative random effects)	1.10061	1.17089	1.03454	0.00240537	0.902848
2	181	Selenium	Activating signal cointegrator 1 complex subunit 1	Inverse variance weighted (multiplicative random effects)	1.05959	1.18675	0.946054	0.316842	0.498312
2	182	Selenium	Asialoglycoprotein receptor 1	Inverse variance weighted (multiplicative random effects)	1.07105	1.14489	1.00196	0.0436308	0.641529
2	183	Selenium	Asialoglycoprotein receptor 2	Inverse variance weighted (multiplicative random effects)	1.07503	1.14987	1.00506	0.0351218	0.687634
2	184	Selenium	Histone-lysine N-methyltransferase ASH1L	Inverse variance weighted (multiplicative random effects)	1.04229	1.12504	0.965627	0.287952	0.287155
2	185	Selenium	Set1/Ash2 histone methyltransferase complex subunit ASH2	Inverse variance weighted (multiplicative random effects)	0.963413	1.04513	0.888088	0.369535	0.241633
2	186	Selenium	Acid-sensing ion channel 4	Inverse variance weighted (multiplicative random effects)	1.09384	1.17553	1.01784	0.0146421	0.861026
2	187	Selenium	Agouti-signaling protein	Inverse variance weighted (multiplicative random effects)	0.925326	0.987351	0.867196	0.01905	0.748187
2	188	Selenium	Argininosuccinate lyase	Inverse variance weighted (multiplicative random effects)	0.903669	0.980601	0.832773	0.0151007	0.870568
2	189	Selenium	N-acetylserotonin O-methyltransferase-like protein	Inverse variance weighted (multiplicative random effects)	1.01708	1.10778	0.933802	0.697625	0.0880133
2	190	Selenium	ATPase ASNA1	Inverse variance weighted (multiplicative random effects)	0.968432	1.02292	0.916845	0.250748	0.190882
2	191	Selenium	Aspartyl/asparaginyl beta-hydroxylase	Inverse variance weighted (multiplicative random effects)	1.05573	1.1409	0.976916	0.170681	0.448843
2	192	Selenium	Asporin	Inverse variance weighted (multiplicative random effects)	0.971154	1.04524	0.902317	0.435201	0.166725
2	193	Selenium	Retroviral-like aspartic protease 1	Inverse variance weighted (multiplicative random effects)	1.0574	1.1853	0.943296	0.338074	0.47017
2	194	Selenium	Astacin-like metalloendopeptidase	Inverse variance weighted (multiplicative random effects)	1.06139	1.15065	0.979048	0.148165	0.521201
2	195	Selenium	ATPase family AAA domain-containing protein 1	Inverse variance weighted (multiplicative random effects)	1.01481	1.0859	0.948384	0.670297	0.0785297
2	196	Selenium	ATPase family AAA domain-containing protein 2	Inverse variance weighted (multiplicative random effects)	0.955404	1.01724	0.897326	0.153939	0.337207
2	197	Selenium	Cyclic AMP-dependent transcription factor ATF-6 alpha	Inverse variance weighted (multiplicative random effects)	1.01276	1.10399	0.929061	0.773343	0.071111
2	198	Selenium	Ubiquitin-like modifier-activating enzyme ATG7	Inverse variance weighted (multiplicative random effects)	1.01437	1.09387	0.94064	0.710998	0.0768274
2	199	Selenium	Sodium/potassium-transporting ATPase subunit alpha-1	Inverse variance weighted (multiplicative random effects)	0.937794	1.00324	0.876614	0.0620488	0.583763
2	200	Selenium	Sodium/potassium-transporting ATPase subunit beta-2	Inverse variance weighted (multiplicative random effects)	1.02726	1.0906	0.967594	0.378345	0.148039
2	201	Selenium	Sarcoplasmic/endoplasmic reticulum calcium ATPase 3	Inverse variance weighted (multiplicative random effects)	1.02739	1.15159	0.916586	0.642597	0.148984
2	202	Selenium	Potassium-transporting ATPase subunit beta	Inverse variance weighted (multiplicative random effects)	0.970249	1.02808	0.915671	0.306546	0.174479
2	203	Selenium	ATP synthase subunit beta, mitochondrial	Inverse variance weighted (multiplicative random effects)	0.971859	1.07079	0.882068	0.563849	0.160854
2	204	Selenium	Aurora kinase A	Inverse variance weighted (multiplicative random effects)	1.05303	1.12941	0.981813	0.148106	0.414761
2	205	Selenium	Aurora kinase B	Inverse variance weighted (multiplicative random effects)	1.02213	1.09059	0.957963	0.508209	0.114186
2	206	Selenium	Axin-2	Inverse variance weighted (multiplicative random effects)	1.04541	1.14604	0.953619	0.343555	0.322482
2	207	Selenium	Axin-2	Inverse variance weighted (multiplicative random effects)	1.0557	1.13889	0.978587	0.161318	0.448516
2	208	Selenium	Zinc-alpha-2-glycoprotein	Inverse variance weighted (multiplicative random effects)	1.0812	1.13399	1.03087	0.00132647	0.753215
2	209	Selenium	Beta-1,3-galactosyltransferase 6	Inverse variance weighted (multiplicative random effects)	1.01464	1.09976	0.936115	0.723568	0.0778733
2	210	Selenium	Beta-1,3-glucosyltransferase	Inverse variance weighted (multiplicative random effects)	1.05892	1.15119	0.974052	0.179202	0.489721
2	211	Selenium	Galactosylgalactosylxylosylprotein 3-beta-glucuronosyltransferase 3	Inverse variance weighted (multiplicative random effects)	0.918613	0.988925	0.8533	0.0240732	0.821018
2	212	Selenium	Beta-1,4-glucuronyltransferase 1	Inverse variance weighted (multiplicative random effects)	0.976346	1.04576	0.911541	0.494517	0.127178
2	213	Selenium	N-acetyllactosaminide beta-1,3-N-acetylglucosaminyltransferase 2	Inverse variance weighted (multiplicative random effects)	0.943926	1.0045	0.887003	0.0689949	0.495779
2	214	Selenium	UDP-GlcNAc:betaGal beta-1,3-N-acetylglucosaminyltransferase 6	Inverse variance weighted (multiplicative random effects)	0.934245	0.984008	0.886999	0.0102033	0.633294
2	215	Selenium	UDP-GlcNAc:betaGal beta-1,3-N-acetylglucosaminyltransferase 8	Inverse variance weighted (multiplicative random effects)	1.01421	1.06783	0.963286	0.591335	0.0762418
2	216	Selenium	Beta-1,4-galactosyltransferase 1	Inverse variance weighted (multiplicative random effects)	0.994309	1.06732	0.926294	0.874555	0.0542409
2	217	Selenium	Beta-1,4-galactosyltransferase 2	Inverse variance weighted (multiplicative random effects)	1.03241	1.10319	0.966178	0.345716	0.189315
2	218	Selenium	Beta-1,4-galactosyltransferase 3	Inverse variance weighted (multiplicative random effects)	1.01348	1.06709	0.962565	0.610601	0.0736046
2	219	Selenium	Beta-1,4-galactosyltransferase 5	Inverse variance weighted (multiplicative random effects)	0.99193	1.05377	0.933716	0.792861	0.0585682
2	220	Selenium	Beta-1,4-galactosyltransferase 6	Inverse variance weighted (multiplicative random effects)	0.937557	1.03233	0.851484	0.189391	0.587019
2	221	Selenium	Beta-1,4-galactosyltransferase 7	Inverse variance weighted (multiplicative random effects)	1.01933	1.07986	0.9622	0.515274	0.0988434
2	222	Selenium	Transcription regulator protein BACH1	Inverse variance weighted (multiplicative random effects)	1.02885	1.09511	0.966611	0.371631	0.160035
2	223	Selenium	Transcription regulator protein BACH2	Inverse variance weighted (multiplicative random effects)	0.915889	0.971511	0.863452	0.0034906	0.846585
2	224	Selenium	Bcl2-associated agonist of cell death	Inverse variance weighted (multiplicative random effects)	1.00711	1.07718	0.94161	0.836331	0.056551
2	225	Selenium	BAG family molecular chaperone regulator 3	Inverse variance weighted (multiplicative random effects)	0.943684	0.999885	0.890643	0.0495426	0.49925
2	226	Selenium	BAG family molecular chaperone regulator 4	Inverse variance weighted (multiplicative random effects)	0.981981	1.05301	0.915747	0.609798	0.0939403
2	227	Selenium	B melanoma antigen 2	Inverse variance weighted (multiplicative random effects)	0.984136	1.06243	0.911614	0.682215	0.0838382
2	228	Selenium	B melanoma antigen 3	Inverse variance weighted (multiplicative random effects)	0.937057	1.01577	0.864448	0.114137	0.594286
2	229	Selenium	BRCA1-associated RING domain protein 1	Inverse variance weighted (multiplicative random effects)	0.950417	1.0223	0.883589	0.17158	0.404018
2	230	Selenium	Basic leucine zipper transcriptional factor ATF-like 3	Inverse variance weighted (multiplicative random effects)	1.00198	1.0793	0.930201	0.958344	0.0505096
2	231	Selenium	Basal Cell Adhesion Molecule	Inverse variance weighted (multiplicative random effects)	0.946126	1.02492	0.873389	0.174811	0.464456
2	232	Selenium	Brevican core protein	Inverse variance weighted (multiplicative random effects)	0.967428	1.0658	0.878134	0.502725	0.200434
2	233	Selenium	B-cell receptor-associated protein 29	Inverse variance weighted (multiplicative random effects)	1.05151	1.11334	0.993112	0.0849061	0.39572
2	234	Selenium	Breast cancer anti-estrogen resistance protein 3	Inverse variance weighted (multiplicative random effects)	0.974045	1.07431	0.883137	0.598836	0.143637
2	235	Selenium	B-cell lymphoma/leukemia 10	Inverse variance weighted (multiplicative random effects)	1.03256	1.12125	0.950886	0.445998	0.190549
2	236	Selenium	Apoptosis regulator Bcl-2	Inverse variance weighted (multiplicative random effects)	1.06033	1.13363	0.99176	0.0859021	0.507674
2	237	Selenium	Bcl-2-related protein A1	Inverse variance weighted (multiplicative random effects)	1.04195	1.1432	0.949672	0.385057	0.283376
2	238	Selenium	Bcl-2-like protein 1	Inverse variance weighted (multiplicative random effects)	1.05416	1.1162	0.995576	0.0706023	0.428972
2	239	Selenium	Bcl-2-like protein 2	Inverse variance weighted (multiplicative random effects)	1.021	1.0883	0.957865	0.523332	0.107757
2	240	Selenium	Bcl-2-like protein 2	Inverse variance weighted (multiplicative random effects)	1.09947	1.17092	1.03238	0.00315663	0.896576
2	241	Selenium	B-cell lymphoma 6 protein	Inverse variance weighted (multiplicative random effects)	1.00987	1.09195	0.933955	0.805486	0.0626147
2	242	Selenium	Brain-derived neurotrophic factor	Inverse variance weighted (multiplicative random effects)	1.0306	1.10846	0.958205	0.417315	0.173947
2	243	Selenium	Transcription factor TFIIIB component B'' homolog	Inverse variance weighted (multiplicative random effects)	1.12873	1.21841	1.04566	0.0019051	0.985336
2	244	Selenium	Beclin-1	Inverse variance weighted (multiplicative random effects)	1.0126	1.06593	0.96193	0.632662	0.0705878
2	245	Selenium	BET1-like protein	Inverse variance weighted (multiplicative random effects)	1.05442	1.14899	0.967637	0.226553	0.432419
2	246	Selenium	Osteocalcin	Inverse variance weighted (multiplicative random effects)	1.15649	1.27372	1.05004	0.00316477	0.998835
2	247	Selenium	Biglycan	Inverse variance weighted (multiplicative random effects)	1.00318	1.09752	0.916942	0.944885	0.0513057
2	248	Selenium	Biglycan	Inverse variance weighted (multiplicative random effects)	1.01207	1.07399	0.953725	0.692072	0.0689001
2	249	Selenium	BH3-interacting domain death agonist	Inverse variance weighted (multiplicative random effects)	0.915924	0.963947	0.870294	0.000756286	0.8461
2	250	Selenium	Myc box-dependent-interacting protein 1	Inverse variance weighted (multiplicative random effects)	1.00886	1.09851	0.926532	0.839046	0.0601653
2	251	Selenium	Baculoviral IAP repeat-containing protein 3	Inverse variance weighted (multiplicative random effects)	1.09077	1.19279	0.99748	0.0568213	0.838415
2	252	Selenium	Baculoviral IAP repeat-containing protein 5	Inverse variance weighted (multiplicative random effects)	0.999591	1.08765	0.91866	0.992416	0.0500218
2	253	Selenium	Biliverdin reductase A	Inverse variance weighted (multiplicative random effects)	1.06947	1.13318	1.00935	0.0228947	0.62242
2	254	Selenium	Bone morphogenetic protein 10	Inverse variance weighted (multiplicative random effects)	1.05366	1.14212	0.972049	0.203813	0.422678
2	255	Selenium	Bone morphogenetic protein 6	Inverse variance weighted (multiplicative random effects)	0.959261	1.0416	0.883435	0.322193	0.289086
2	256	Selenium	Bone morphogenetic protein 6	Inverse variance weighted (multiplicative random effects)	0.953907	1.02314	0.889359	0.186818	0.356707
2	257	Selenium	Bone morphogenetic protein 7	Inverse variance weighted (multiplicative random effects)	1.03489	1.14296	0.937037	0.498568	0.211684
2	258	Selenium	BMP-binding endothelial regulator protein	Inverse variance weighted (multiplicative random effects)	0.960645	1.03699	0.889918	0.303479	0.272727
2	259	Selenium	Bone morphogenetic protein receptor type-1A	Inverse variance weighted (multiplicative random effects)	0.988187	1.08384	0.900977	0.800967	0.0685368
2	260	Selenium	Cytoplasmic tyrosine-protein kinase BMX	Inverse variance weighted (multiplicative random effects)	1.03085	1.12876	0.941432	0.511631	0.176041
2	261	Selenium	BCL2/adenovirus E1B 19 kDa protein-interacting protein 3	Inverse variance weighted (multiplicative random effects)	0.965952	1.03388	0.902489	0.317745	0.214991
2	262	Selenium	BCL2/adenovirus E1B 19 kDa protein-interacting protein 3-like	Inverse variance weighted (multiplicative random effects)	1.03438	1.09844	0.974062	0.27014	0.206951
2	263	Selenium	Brother of CDO	Inverse variance weighted (multiplicative random effects)	0.946199	1.01703	0.880299	0.13323	0.463326
2	264	Selenium	BolA-like protein 2	Inverse variance weighted (multiplicative random effects)	1.11913	1.22639	1.02125	0.0159341	0.969914
2	265	Selenium	Bisphosphoglycerate mutase	Inverse variance weighted (multiplicative random effects)	1.04025	1.09706	0.98639	0.145715	0.265073
2	266	Selenium	Bactericidal permeability-increasing protein	Inverse variance weighted (multiplicative random effects)	0.981027	1.01233	0.950696	0.231914	0.0988672
2	267	Selenium	BPI fold-containing family A member 1	Inverse variance weighted (multiplicative random effects)	1.07765	1.16245	0.999037	0.0529825	0.716335
2	268	Selenium	BPI fold-containing family B member 1	Inverse variance weighted (multiplicative random effects)	0.907513	0.977865	0.842222	0.010847	0.909793
2	269	Selenium	Bromodomain-containing protein 1	Inverse variance weighted (multiplicative random effects)	1.05712	1.10913	1.00755	0.0233901	0.46655
2	270	Selenium	Bromodomain testis-specific protein	Inverse variance weighted (multiplicative random effects)	1.15262	1.24841	1.06418	0.000488233	0.99827
2	271	Selenium	Transcription factor IIIB 90 kDa subunit	Inverse variance weighted (multiplicative random effects)	1.01418	1.12691	0.912732	0.793388	0.0761434
2	272	Selenium	BRICHOS domain-containing protein 5	Inverse variance weighted (multiplicative random effects)	1.02489	1.10941	0.946815	0.543055	0.13153
2	273	Selenium	Peregrin	Inverse variance weighted (multiplicative random effects)	0.978827	1.05117	0.911466	0.556337	0.11134
2	274	Selenium	Serine/threonine-protein kinase BRSK2	Inverse variance weighted (multiplicative random effects)	1.04174	1.13111	0.959436	0.330125	0.281056
2	275	Selenium	Basigin	Inverse variance weighted (multiplicative random effects)	1.07099	1.14854	0.998682	0.0544757	0.640691
2	276	Selenium	ADP-ribosyl cyclase/cyclic ADP-ribose hydrolase 2	Inverse variance weighted (multiplicative random effects)	0.956869	1.02399	0.894151	0.202419	0.318581
2	277	Selenium	Tyrosine-protein kinase BTK	Inverse variance weighted (multiplicative random effects)	1.01112	1.09921	0.930085	0.795284	0.0660298
2	278	Selenium	Butyrophilin-like protein 9	Inverse variance weighted (multiplicative random effects)	1.03929	1.12181	0.962838	0.322891	0.255003
2	279	Selenium	Mitotic checkpoint serine/threonine-protein kinase BUB1	Inverse variance weighted (multiplicative random effects)	0.947047	1.0005	0.896449	0.0521223	0.451259
2	280	Selenium	Uncharacterized protein C10orf35	Inverse variance weighted (multiplicative random effects)	1.00705	1.08364	0.935877	0.850923	0.0564384
2	281	Selenium	Platelet receptor Gi24	Inverse variance weighted (multiplicative random effects)	1.12044	1.2412	1.01143	0.0294307	0.972546
2	282	Selenium	UPF0696 protein C11orf68	Inverse variance weighted (multiplicative random effects)	1.01937	1.12498	0.923684	0.7028	0.0990568
2	283	Selenium	UPF0454 protein C12orf49	Inverse variance weighted (multiplicative random effects)	1.04836	1.15513	0.951464	0.339831	0.357368
2	284	Selenium	Uncharacterized protein C14orf93	Inverse variance weighted (multiplicative random effects)	1.03915	1.08991	0.990746	0.114574	0.25349
2	285	Selenium	Transmembrane protein C16orf54	Inverse variance weighted (multiplicative random effects)	0.971915	1.07211	0.881084	0.569306	0.160392
2	286	Selenium	Uncharacterized protein C17orf67	Inverse variance weighted (multiplicative random effects)	1.00003	1.07935	0.926541	0.999328	0.0500001
2	287	Selenium	Uncharacterized protein C17orf78	Inverse variance weighted (multiplicative random effects)	1.0294	1.10343	0.960346	0.41338	0.164326
2	288	Selenium	Uncharacterized protein C17orf78	Inverse variance weighted (multiplicative random effects)	1.08846	1.15765	1.0234	0.00702895	0.819845
2	289	Selenium	Uncharacterized protein C17orf89	Inverse variance weighted (multiplicative random effects)	1.20237	1.29599	1.11551	1.45395e-06	0.999996
2	290	Selenium	UPF0729 protein C18orf32	Inverse variance weighted (multiplicative random effects)	1.03758	1.09419	0.983895	0.173524	0.237583
2	291	Selenium	Uncharacterized protein C19orf18	Inverse variance weighted (multiplicative random effects)	1.13482	1.21535	1.05963	0.000299365	0.991095
2	292	Selenium	Angiopoietin-like protein 8	Inverse variance weighted (multiplicative random effects)	1.02474	1.08481	0.967993	0.400491	0.130509
2	293	Selenium	Nuclear nucleic acid-binding protein C1D	Inverse variance weighted (multiplicative random effects)	1.18058	1.23993	1.12407	3.27407e-11	0.999926
2	294	Selenium	C1GALT1-specific chaperone 1	Inverse variance weighted (multiplicative random effects)	1.02729	1.07721	0.979678	0.266136	0.148278
2	295	Selenium	Uncharacterized protein C1orf115	Inverse variance weighted (multiplicative random effects)	1.07155	1.16011	0.989746	0.0880817	0.647264
2	296	Selenium	Uncharacterized protein C1orf185	Inverse variance weighted (multiplicative random effects)	0.94873	1.00453	0.896031	0.0710655	0.427424
2	297	Selenium	Uncharacterized protein C1orf198	Inverse variance weighted (multiplicative random effects)	1.12593	1.18472	1.07006	4.92565e-06	0.981785
2	298	Selenium	Type III endosome membrane protein TEMP	Inverse variance weighted (multiplicative random effects)	0.900222	0.950715	0.85241	0.00015989	0.947311
2	299	Selenium	Uncharacterized protein C1orf226	Inverse variance weighted (multiplicative random effects)	1.1106	1.18401	1.04173	0.00131874	0.946492
2	300	Selenium	Complement component 1 Q subcomponent-binding protein, mitochondrial	Inverse variance weighted (multiplicative random effects)	1.12216	1.22348	1.02922	0.00897286	0.975848
2	301	Selenium	Complement C1q subcomponent subunit C	Inverse variance weighted (multiplicative random effects)	0.940004	0.987902	0.894429	0.0146856	0.552233
2	302	Selenium	Complement C1q-like protein 4	Inverse variance weighted (multiplicative random effects)	0.984744	1.06726	0.908609	0.708053	0.0812303
2	303	Selenium	Complement C1q tumor necrosis factor-related protein 1	Inverse variance weighted (multiplicative random effects)	0.968361	1.05794	0.886365	0.476322	0.191652
2	304	Selenium	Complement C1q tumor necrosis factor-related protein 3	Inverse variance weighted (multiplicative random effects)	1.06834	1.16637	0.978554	0.13995	0.608649
2	305	Selenium	Complement C1q tumor necrosis factor-related protein 5	Inverse variance weighted (multiplicative random effects)	0.990287	1.04358	0.939712	0.715144	0.0624641
2	306	Selenium	Complement C1q and tumor necrosis factor-related protein 9A	Inverse variance weighted (multiplicative random effects)	1.03446	1.13086	0.946289	0.456005	0.207688
2	307	Selenium	Complement C1r subcomponent-like protein	Inverse variance weighted (multiplicative random effects)	0.958989	1.03718	0.886691	0.295046	0.292306
2	308	Selenium	ES1 protein homolog, mitochondrial	Inverse variance weighted (multiplicative random effects)	1.05526	1.1364	0.979906	0.154749	0.442899
2	309	Selenium	Uncharacterized protein C22orf15	Inverse variance weighted (multiplicative random effects)	0.958582	1.00196	0.917086	0.0610092	0.297236
2	310	Selenium	Augurin	Inverse variance weighted (multiplicative random effects)	1.06596	1.14573	0.991742	0.0827798	0.579106
2	311	Selenium	Uncharacterized protein C2orf66	Inverse variance weighted (multiplicative random effects)	0.894281	0.938361	0.852271	5.32276e-06	0.967877
2	312	Selenium	Uncharacterized protein C2orf82	Inverse variance weighted (multiplicative random effects)	1.00687	1.09036	0.929773	0.866257	0.056105
2	313	Selenium	C3a anaphylatoxin des Arginine	Inverse variance weighted (multiplicative random effects)	1.03714	1.16849	0.920558	0.548899	0.233334
2	314	Selenium	Uncharacterized protein C3orf18	Inverse variance weighted (multiplicative random effects)	1.03432	1.13145	0.945525	0.461209	0.206366
2	315	Selenium	Complement C4	Inverse variance weighted (multiplicative random effects)	0.959943	1.03834	0.887466	0.307402	0.281022
2	316	Selenium	Protein CEI	Inverse variance weighted (multiplicative random effects)	1.02744	1.06961	0.986934	0.187128	0.149398
2	317	Selenium	Glutaredoxin-like protein C5orf63	Inverse variance weighted (multiplicative random effects)	1.00668	1.0852	0.933831	0.862176	0.0557664
2	318	Selenium	Complement component C6	Inverse variance weighted (multiplicative random effects)	1.02473	1.13467	0.925442	0.63848	0.130508
2	319	Selenium	Uncharacterized protein C6orf226	Inverse variance weighted (multiplicative random effects)	0.996728	1.07344	0.925498	0.930973	0.0513952
2	320	Selenium	Bombesin receptor-activated protein C6orf89	Inverse variance weighted (multiplicative random effects)	0.940352	1.00292	0.88169	0.061292	0.547255
2	321	Selenium	Uncharacterized protein C7orf69	Inverse variance weighted (multiplicative random effects)	1.04633	1.15542	0.947531	0.370832	0.333
2	322	Selenium	Complement component C8	Inverse variance weighted (multiplicative random effects)	1.02907	1.111	0.953184	0.463444	0.16171
2	323	Selenium	UPF0488 protein C8orf33	Inverse variance weighted (multiplicative random effects)	1.03781	1.11793	0.963423	0.328092	0.239869
2	324	Selenium	Complement component C9	Inverse variance weighted (multiplicative random effects)	0.997357	1.04981	0.947521	0.919405	0.05091
2	325	Selenium	Bcl10-interacting CARD protein	Inverse variance weighted (multiplicative random effects)	0.97177	1.02549	0.920863	0.296904	0.16161
2	326	Selenium	Carbonic anhydrase-related protein 10	Inverse variance weighted (multiplicative random effects)	0.986414	1.06126	0.91685	0.713909	0.0746482
2	327	Selenium	Carbonic anhydrase-related protein 10	Inverse variance weighted (multiplicative random effects)	1.08847	1.15003	1.0302	0.0025268	0.819934
2	328	Selenium	Carbonic anhydrase 1	Inverse variance weighted (multiplicative random effects)	0.995512	1.06365	0.93174	0.894055	0.0526311
2	329	Selenium	Carbonic anhydrase 2	Inverse variance weighted (multiplicative random effects)	1.03651	1.06945	1.00458	0.0246808	0.227031
2	330	Selenium	Carbonic anhydrase 3	Inverse variance weighted (multiplicative random effects)	0.944274	1.00564	0.886649	0.074292	0.490782
2	331	Selenium	Carbonic anhydrase 4	Inverse variance weighted (multiplicative random effects)	1.01952	1.08652	0.956646	0.551727	0.0997735
2	332	Selenium	Carbonic anhydrase 5A, mitochondrial	Inverse variance weighted (multiplicative random effects)	1.00254	1.11011	0.905395	0.961111	0.0508356
2	333	Selenium	Carbonic anhydrase 6	Inverse variance weighted (multiplicative random effects)	0.939963	0.999247	0.884196	0.0472415	0.552825
2	334	Selenium	Carbonic anhydrase 9	Inverse variance weighted (multiplicative random effects)	0.948581	1.02702	0.876135	0.192807	0.429683
2	335	Selenium	Voltage-dependent calcium channel subunit alpha-2/delta-3	Inverse variance weighted (multiplicative random effects)	0.987149	1.06186	0.917695	0.728236	0.0719941
2	336	Selenium	Calcyclin-binding protein	Inverse variance weighted (multiplicative random effects)	1.02419	1.09716	0.956068	0.496106	0.126932
2	337	Selenium	Cell adhesion molecule 1	Inverse variance weighted (multiplicative random effects)	0.973585	1.06349	0.89128	0.552493	0.147106
2	338	Selenium	Cell adhesion molecule 3	Inverse variance weighted (multiplicative random effects)	1.05208	1.11326	0.994258	0.0783557	0.40276
2	339	Selenium	Cell adhesion molecule 4	Inverse variance weighted (multiplicative random effects)	0.939495	0.979457	0.901162	0.0033181	0.559531
2	340	Selenium	Calbindin	Inverse variance weighted (multiplicative random effects)	0.991073	1.07	0.917966	0.818578	0.0605059
2	341	Selenium	Procalcitonin	Inverse variance weighted (multiplicative random effects)	1.10856	1.19809	1.02573	0.00929442	0.93924
2	342	Selenium	Calcium-binding and coiled-coil domain-containing protein 2	Inverse variance weighted (multiplicative random effects)	0.993876	1.08016	0.914483	0.885019	0.0549141
2	343	Selenium	Calcium-binding protein 8	Inverse variance weighted (multiplicative random effects)	0.971424	1.03635	0.910563	0.379792	0.164458
2	344	Selenium	Calreticulin	Inverse variance weighted (multiplicative random effects)	1.04273	1.11905	0.971623	0.245572	0.291955
2	345	Selenium	Neuron-specific vesicular protein calcyon	Inverse variance weighted (multiplicative random effects)	1.04761	1.11223	0.986757	0.127658	0.348327
2	346	Selenium	Calcium/calmodulin-dependent protein kinase type 1	Inverse variance weighted (multiplicative random effects)	1.1379	1.19381	1.08461	1.29728e-07	0.993148
2	347	Selenium	Calcium/calmodulin-dependent protein kinase type 1D	Inverse variance weighted (multiplicative random effects)	0.980313	1.08276	0.887562	0.694992	0.102741
2	348	Selenium	Calcium/calmodulin-dependent protein kinase type II subunit alpha	Inverse variance weighted (multiplicative random effects)	0.96188	1.04906	0.881948	0.379911	0.258573
2	349	Selenium	Calcium/calmodulin-dependent protein kinase type II subunit beta	Inverse variance weighted (multiplicative random effects)	0.947109	1.0321	0.869118	0.215193	0.450293
2	350	Selenium	Calcium/calmodulin-dependent protein kinase kinase 1	Inverse variance weighted (multiplicative random effects)	1.05867	1.12549	0.995817	0.0678864	0.48638
2	351	Selenium	Cullin-associated NEDD8-dissociated protein 1	Inverse variance weighted (multiplicative random effects)	1.06707	1.1414	0.997572	0.0588569	0.592774
2	352	Selenium	Soluble calcium-activated nucleotidase 1	Inverse variance weighted (multiplicative random effects)	0.938103	1.01697	0.865355	0.120787	0.579573
2	353	Selenium	Calnexin	Inverse variance weighted (multiplicative random effects)	0.996124	1.05488	0.940637	0.894354	0.05196
2	354	Selenium	Calpain-2 catalytic subunit	Inverse variance weighted (multiplicative random effects)	0.919885	0.971161	0.871316	0.00254982	0.808295
2	355	Selenium	Calpain-3	Inverse variance weighted (multiplicative random effects)	1.0996	1.19805	1.00924	0.0299853	0.897317
2	356	Selenium	Calcyphosin-like protein	Inverse variance weighted (multiplicative random effects)	0.966789	1.02536	0.911568	0.260358	0.206649
2	357	Selenium	Calcium-regulated heat stable protein 1	Inverse variance weighted (multiplicative random effects)	1.06714	1.12128	1.01561	0.0100628	0.593794
2	358	Selenium	Cysteine--tRNA ligase, cytoplasmic	Inverse variance weighted (multiplicative random effects)	0.929804	1.02628	0.842398	0.148462	0.67452
2	359	Selenium	Cocaine- and amphetamine-regulated transcript protein	Inverse variance weighted (multiplicative random effects)	1.00455	1.04924	0.961769	0.83796	0.052682
2	360	Selenium	Protein CASC4	Inverse variance weighted (multiplicative random effects)	1.01855	1.09152	0.95045	0.602698	0.0949097
2	361	Selenium	Protein CASC4	Inverse variance weighted (multiplicative random effects)	1.07395	1.15694	0.996909	0.0603153	0.675255
2	362	Selenium	Caspase-10	Inverse variance weighted (multiplicative random effects)	0.982371	1.04284	0.925408	0.559494	0.0920042
2	363	Selenium	Caspase-2	Inverse variance weighted (multiplicative random effects)	1.10349	1.18802	1.02498	0.00891893	0.917478
2	364	Selenium	Caspase-3	Inverse variance weighted (multiplicative random effects)	1.06475	1.15465	0.981841	0.12929	0.56389
2	365	Selenium	Cas scaffolding protein family member 4	Inverse variance weighted (multiplicative random effects)	1.00024	1.08685	0.920535	0.995442	0.0500076
2	366	Selenium	Calpastatin	Inverse variance weighted (multiplicative random effects)	0.979374	1.05752	0.907003	0.59464	0.108076
2	367	Selenium	Catalase	Inverse variance weighted (multiplicative random effects)	0.974998	1.05018	0.905199	0.504065	0.136639
2	368	Selenium	Caveolin-2	Inverse variance weighted (multiplicative random effects)	0.972625	1.03039	0.918102	0.345669	0.154619
2	369	Selenium	Core-binding factor subunit beta	Inverse variance weighted (multiplicative random effects)	1.00307	1.08252	0.92944	0.937273	0.0512172
2	370	Selenium	E3 ubiquitin-protein ligase CBL	Inverse variance weighted (multiplicative random effects)	0.991882	1.09474	0.898689	0.87137	0.0586726
2	371	Selenium	Cerebellin-1	Inverse variance weighted (multiplicative random effects)	0.993672	1.08743	0.908002	0.890243	0.0552506
2	372	Selenium	Cerebellin-4	Inverse variance weighted (multiplicative random effects)	0.999629	1.07784	0.927093	0.9923	0.0500179
2	373	Selenium	Carbonyl reductase [NADPH] 1	Inverse variance weighted (multiplicative random effects)	0.950844	1.02824	0.879276	0.206765	0.398281
2	374	Selenium	Carbonyl reductase [NADPH] 3	Inverse variance weighted (multiplicative random effects)	1.0169	1.09651	0.943069	0.663017	0.0872201
2	375	Selenium	Cystathionine beta-synthase	Inverse variance weighted (multiplicative random effects)	1.07346	1.13361	1.0165	0.0108203	0.66973
2	376	Selenium	Chromobox protein homolog 5	Inverse variance weighted (multiplicative random effects)	1.05198	1.14009	0.970677	0.216918	0.401613
2	377	Selenium	Chromobox protein homolog 7	Inverse variance weighted (multiplicative random effects)	1.01694	1.10664	0.934512	0.696874	0.0874147
2	378	Selenium	Kynurenine--oxoglutarate transaminase 3	Inverse variance weighted (multiplicative random effects)	0.920225	1.01996	0.830241	0.113303	0.804804
2	379	Selenium	SAGA-associated factor 29 homolog	Inverse variance weighted (multiplicative random effects)	0.903339	0.974748	0.837161	0.00882118	0.933073
2	380	Selenium	Coiled-coil domain-containing protein 126	Inverse variance weighted (multiplicative random effects)	0.972314	1.08087	0.874663	0.603103	0.157169
2	381	Selenium	Coiled-coil domain-containing protein 134	Inverse variance weighted (multiplicative random effects)	1.07394	1.15317	1.00016	0.0494831	0.675326
2	382	Selenium	Coiled-coil domain-containing protein 167	Inverse variance weighted (multiplicative random effects)	1.05887	1.14197	0.981813	0.137843	0.48891
2	383	Selenium	Coiled-coil domain-containing protein 51	Inverse variance weighted (multiplicative random effects)	1.05816	1.14437	0.978441	0.157188	0.479991
2	384	Selenium	Coiled-coil domain-containing protein 80	Inverse variance weighted (multiplicative random effects)	1.01261	1.08406	0.945861	0.718772	0.0706195
2	385	Selenium	Coiled-coil domain-containing protein 90B, mitochondrial	Inverse variance weighted (multiplicative random effects)	1.10657	1.20234	1.01844	0.0167829	0.931354
2	386	Selenium	C-C motif chemokine 1	Inverse variance weighted (multiplicative random effects)	1.19225	1.31847	1.07811	0.000615142	0.999967
2	387	Selenium	Eotaxin	Inverse variance weighted (multiplicative random effects)	1.08781	1.17414	1.00783	0.0307547	0.814544
2	388	Selenium	C-C motif chemokine 1	Inverse variance weighted (multiplicative random effects)	1.00826	1.07899	0.942175	0.811917	0.0588417
2	389	Selenium	C-C motif chemokine 13	Inverse variance weighted (multiplicative random effects)	0.936823	0.997839	0.879537	0.0426414	0.597489
2	390	Selenium	C-C motif chemokine 14	Inverse variance weighted (multiplicative random effects)	1.03569	1.12065	0.957172	0.383321	0.21921
2	391	Selenium	C-C motif chemokine 15	Inverse variance weighted (multiplicative random effects)	0.932191	1.00005	0.868935	0.0501672	0.661209
2	392	Selenium	C-C motif chemokine 15	Inverse variance weighted (multiplicative random effects)	0.961781	1.03155	0.896732	0.275428	0.259687
2	393	Selenium	C-C motif chemokine 16	Inverse variance weighted (multiplicative random effects)	0.973927	1.04391	0.908638	0.455518	0.144553
2	394	Selenium	C-C motif chemokine 17	Inverse variance weighted (multiplicative random effects)	1.01061	1.09865	0.92962	0.804484	0.0645775
2	395	Selenium	C-C motif chemokine 19	Inverse variance weighted (multiplicative random effects)	1.03693	1.10335	0.974499	0.252371	0.231096
2	396	Selenium	C-C motif chemokine 20	Inverse variance weighted (multiplicative random effects)	0.958986	1.02369	0.898375	0.208667	0.292405
2	397	Selenium	C-C motif chemokine 21	Inverse variance weighted (multiplicative random effects)	1.05562	1.15271	0.966713	0.227869	0.425608
2	398	Selenium	C-C motif chemokine 22	Inverse variance weighted (multiplicative random effects)	0.953393	1.00254	0.906656	0.0627265	0.363533
2	399	Selenium	C-C motif chemokine 23	Inverse variance weighted (multiplicative random effects)	1.08197	1.16897	1.00144	0.0458699	0.760957
2	400	Selenium	Ck-beta-8-1	Inverse variance weighted (multiplicative random effects)	1.01228	1.10498	0.927354	0.784834	0.0695679
2	401	Selenium	C-C motif chemokine 24	Inverse variance weighted (multiplicative random effects)	0.983566	1.041	0.929304	0.567099	0.0863731
2	402	Selenium	C-C motif chemokine 25	Inverse variance weighted (multiplicative random effects)	1.05673	1.1289	0.989174	0.101613	0.461599
2	403	Selenium	C-C motif chemokine 25	Inverse variance weighted (multiplicative random effects)	1.10451	1.20067	1.01605	0.0196007	0.9223
2	404	Selenium	C-C motif chemokine 26	Inverse variance weighted (multiplicative random effects)	1.00536	1.08349	0.932857	0.88876	0.0535893
2	405	Selenium	C-C motif chemokine 27	Inverse variance weighted (multiplicative random effects)	0.97613	1.04923	0.90812	0.512024	0.128655
2	406	Selenium	C-C motif chemokine 28	Inverse variance weighted (multiplicative random effects)	0.897382	0.973438	0.827268	0.00909134	0.95822
2	407	Selenium	C-C motif chemokine 3	Inverse variance weighted (multiplicative random effects)	1.10562	1.2017	1.01722	0.0181924	0.927244
2	408	Selenium	C-C motif chemokine 3-like 1	Inverse variance weighted (multiplicative random effects)	1.04311	1.13186	0.961315	0.311061	0.296222
2	409	Selenium	C-C motif chemokine 5	Inverse variance weighted (multiplicative random effects)	0.980383	1.03252	0.930878	0.453599	0.102368
2	410	Selenium	C-C motif chemokine 7	Inverse variance weighted (multiplicative random effects)	0.994397	1.05588	0.936494	0.854357	0.0541087
2	411	Selenium	C-C motif chemokine 8	Inverse variance weighted (multiplicative random effects)	0.952005	1.00467	0.902106	0.073365	0.371647
2	412	Selenium	Cerebral cavernous malformations 2 protein	Inverse variance weighted (multiplicative random effects)	1.13874	1.21235	1.0696	4.79857e-05	0.993632
2	413	Selenium	G2/mitotic-specific cyclin-B1	Inverse variance weighted (multiplicative random effects)	1.06288	1.13359	0.99659	0.0634478	0.540293
2	414	Selenium	E3 ubiquitin-protein ligase CCNB1IP1	Inverse variance weighted (multiplicative random effects)	0.932501	0.997446	0.871785	0.0419057	0.657252
2	415	Selenium	Cyclin-C	Inverse variance weighted (multiplicative random effects)	1.05405	1.13595	0.978047	0.168013	0.427502
2	416	Selenium	Cyclin-H	Inverse variance weighted (multiplicative random effects)	1.06796	1.11229	1.0254	0.00153101	0.603824
2	417	Selenium	Cell cycle progression protein 1	Inverse variance weighted (multiplicative random effects)	1.01262	1.09966	0.93247	0.765659	0.0706634
2	418	Selenium	CD109 antigen	Inverse variance weighted (multiplicative random effects)	1.03282	1.11448	0.957145	0.405521	0.192841
2	419	Selenium	Scavenger receptor cysteine-rich type 1 protein M130	Inverse variance weighted (multiplicative random effects)	0.982324	1.0663	0.904963	0.670007	0.0922358
2	420	Selenium	CD177 antigen	Inverse variance weighted (multiplicative random effects)	0.965209	1.05307	0.884675	0.425673	0.222618
2	421	Selenium	Antigen-presenting glycoprotein CD1d	Inverse variance weighted (multiplicative random effects)	0.963752	1.04015	0.892965	0.342828	0.237924
2	422	Selenium	OX-2 membrane glycoprotein	Inverse variance weighted (multiplicative random effects)	0.950237	0.998824	0.904013	0.0448302	0.4065
2	423	Selenium	Cell surface glycoprotein CD200 receptor 1	Inverse variance weighted (multiplicative random effects)	1.04913	1.14872	0.958182	0.299877	0.366532
2	424	Selenium	Cell surface glycoprotein CD200 receptor 2	Inverse variance weighted (multiplicative random effects)	0.986457	1.05561	0.921838	0.69323	0.0744837
2	425	Selenium	C-type lectin domain family 4 member K	Inverse variance weighted (multiplicative random effects)	0.97516	1.0313	0.922075	0.378452	0.135447
2	426	Selenium	CD209 antigen	Inverse variance weighted (multiplicative random effects)	0.980123	1.09815	0.874781	0.729277	0.103799
2	427	Selenium	B-cell receptor CD22	Inverse variance weighted (multiplicative random effects)	1.08553	1.1559	1.01944	0.010446	0.794573
2	428	Selenium	CD226 antigen	Inverse variance weighted (multiplicative random effects)	0.993959	1.04605	0.944464	0.816136	0.0547818
2	429	Selenium	CD226 antigen	Inverse variance weighted (multiplicative random effects)	1.03015	1.10416	0.961108	0.401299	0.170319
2	430	Selenium	T-cell surface antigen CD2	Inverse variance weighted (multiplicative random effects)	0.907724	0.963321	0.855336	0.00141254	0.908344
2	431	Selenium	Programmed cell death 1 ligand 1	Inverse variance weighted (multiplicative random effects)	1.01533	1.14469	0.9006	0.803563	0.0806045
2	432	Selenium	CMRF35-like molecule 8	Inverse variance weighted (multiplicative random effects)	0.950676	1.0355	0.872798	0.246071	0.400358
2	433	Selenium	CMRF35-like molecule 6	Inverse variance weighted (multiplicative random effects)	1.01219	1.07139	0.956261	0.676113	0.0692707
2	434	Selenium	CMRF35-like molecule 6	Inverse variance weighted (multiplicative random effects)	0.979335	1.06948	0.896784	0.642085	0.108304
2	435	Selenium	CMRF35-like molecule 2	Inverse variance weighted (multiplicative random effects)	0.972419	1.0596	0.892411	0.523166	0.156271
2	436	Selenium	CMRF35-like molecule 7	Inverse variance weighted (multiplicative random effects)	0.955018	1.04879	0.869626	0.335499	0.342148
2	437	Selenium	CMRF35-like molecule 1	Inverse variance weighted (multiplicative random effects)	1.05614	1.10703	1.00759	0.0229136	0.45411
2	438	Selenium	CMRF35-like molecule 9	Inverse variance weighted (multiplicative random effects)	1.02347	1.08736	0.963332	0.452765	0.11853
2	439	Selenium	Myeloid cell surface antigen CD33	Inverse variance weighted (multiplicative random effects)	0.974266	1.02536	0.925719	0.317449	0.142005
2	440	Selenium	Hematopoietic progenitor cell antigen CD34	Inverse variance weighted (multiplicative random effects)	1.0535	1.14039	0.973228	0.197445	0.420566
2	441	Selenium	Hematopoietic progenitor cell antigen CD34	Inverse variance weighted (multiplicative random effects)	1.02724	1.1399	0.925702	0.612818	0.147886
2	442	Selenium	Platelet glycoprotein 4	Inverse variance weighted (multiplicative random effects)	1.00355	1.07355	0.938114	0.917958	0.0516322
2	443	Selenium	ADP-ribosyl cyclase/cyclic ADP-ribose hydrolase 1	Inverse variance weighted (multiplicative random effects)	1.13833	1.19225	1.08684	4.1039e-08	0.993387
2	444	Selenium	ADP-ribosyl cyclase/cyclic ADP-ribose hydrolase 1	Inverse variance weighted (multiplicative random effects)	0.908356	0.94753	0.870802	8.12191e-06	0.904376
2	445	Selenium	T-cell surface glycoprotein CD3 epsilon chain	Inverse variance weighted (multiplicative random effects)	1.02582	1.08496	0.969906	0.372675	0.13786
2	446	Selenium	T-cell surface glycoprotein CD3 gamma chain	Inverse variance weighted (multiplicative random effects)	1.03321	1.13664	0.939191	0.502106	0.196365
2	447	Selenium	CD40 ligand	Inverse variance weighted (multiplicative random effects)	1.00055	1.07516	0.931127	0.987961	0.0500398
2	448	Selenium	T-cell surface glycoprotein CD4	Inverse variance weighted (multiplicative random effects)	0.995779	1.06996	0.926745	0.908139	0.0523264
2	449	Selenium	CD44 antigen	Inverse variance weighted (multiplicative random effects)	1.01541	1.08713	0.948421	0.660551	0.0798425
2	450	Selenium	Leukocyte surface antigen CD47	Inverse variance weighted (multiplicative random effects)	0.987546	1.06281	0.91761	0.738069	0.0706442
2	451	Selenium	CD48 antigen	Inverse variance weighted (multiplicative random effects)	0.937726	1.02586	0.85716	0.160662	0.584718
2	452	Selenium	T-cell surface glycoprotein CD5	Inverse variance weighted (multiplicative random effects)	1.08343	1.18533	0.990285	0.0806138	0.774966
2	453	Selenium	Complement decay-accelerating factor	Inverse variance weighted (multiplicative random effects)	1.08938	1.20334	0.986207	0.0917182	0.8274
2	454	Selenium	Lymphocyte function-associated antigen 3	Inverse variance weighted (multiplicative random effects)	0.954287	1.03223	0.882229	0.242767	0.35177
2	455	Selenium	CD59 glycoprotein	Inverse variance weighted (multiplicative random effects)	1.03687	1.13822	0.944543	0.44669	0.230642
2	456	Selenium	CD63 antigen	Inverse variance weighted (multiplicative random effects)	1.07935	1.18728	0.981225	0.116364	0.734378
2	457	Selenium	CD70 antigen	Inverse variance weighted (multiplicative random effects)	0.989495	1.02354	0.956585	0.540598	0.0646068
2	458	Selenium	CD70 antigen	Inverse variance weighted (multiplicative random effects)	0.994287	1.0777	0.917328	0.889142	0.0542765
2	459	Selenium	HLA class II histocompatibility antigen gamma chain	Inverse variance weighted (multiplicative random effects)	0.98509	1.05672	0.918313	0.674886	0.0797891
2	460	Selenium	HLA class II histocompatibility antigen gamma chain	Inverse variance weighted (multiplicative random effects)	0.985075	1.06644	0.90992	0.710342	0.07986
2	461	Selenium	B-cell antigen receptor complex-associated protein alpha chain	Inverse variance weighted (multiplicative random effects)	0.927217	1.0289	0.835584	0.154627	0.725452
2	462	Selenium	B-cell antigen receptor complex-associated protein beta chain	Inverse variance weighted (multiplicative random effects)	0.975924	1.03843	0.917178	0.441663	0.13005
2	463	Selenium	T-lymphocyte activation antigen CD80	Inverse variance weighted (multiplicative random effects)	0.983645	1.0743	0.900643	0.713898	0.0860137
2	464	Selenium	SLAM family member 5	Inverse variance weighted (multiplicative random effects)	1.04914	1.1341	0.970552	0.227198	0.366954
2	465	Selenium	SLAM family member 5	Inverse variance weighted (multiplicative random effects)	1.0373	1.11493	0.965071	0.320007	0.234792
2	466	Selenium	T-lymphocyte activation antigen CD86	Inverse variance weighted (multiplicative random effects)	0.948644	1.01771	0.884261	0.141476	0.42863
2	467	Selenium	T-cell surface glycoprotein CD8 beta chain	Inverse variance weighted (multiplicative random effects)	1.04464	1.12872	0.966825	0.268828	0.313516
2	468	Selenium	Complement component C1q receptor	Inverse variance weighted (multiplicative random effects)	1.08334	1.19219	0.984421	0.101302	0.774378
2	469	Selenium	Complement component C1q receptor	Inverse variance weighted (multiplicative random effects)	1.02765	1.11761	0.944936	0.524043	0.150964
2	470	Selenium	T-cell surface protein tactile	Inverse variance weighted (multiplicative random effects)	1.04257	1.10738	0.981552	0.175465	0.29032
2	471	Selenium	CD97 antigen	Inverse variance weighted (multiplicative random effects)	1.02739	1.09815	0.961186	0.426542	0.148993
2	472	Selenium	M-phase inducer phosphatase 2	Inverse variance weighted (multiplicative random effects)	1.12309	1.21699	1.03643	0.00460673	0.977373
2	473	Selenium	Cyclin-dependent kinase 1:G2/mitotic-specific cyclin-B1 complex	Inverse variance weighted (multiplicative random effects)	0.95706	1.03229	0.887311	0.255622	0.316116
2	474	Selenium	Cell division control protein 42 homolog	Inverse variance weighted (multiplicative random effects)	0.960081	1.0723	0.859604	0.470118	0.279282
2	475	Selenium	Serine/threonine-protein kinase MRCK alpha	Inverse variance weighted (multiplicative random effects)	1.08716	1.15845	1.02026	0.00991004	0.808797
2	476	Selenium	Serine/threonine-protein kinase MRCK beta	Inverse variance weighted (multiplicative random effects)	1.05793	1.15121	0.972205	0.191493	0.476884
2	477	Selenium	CUB domain-containing protein 1	Inverse variance weighted (multiplicative random effects)	1.12026	1.22977	1.0205	0.0170068	0.972278
2	478	Selenium	Cadherin-12	Inverse variance weighted (multiplicative random effects)	0.932769	0.993753	0.875528	0.0312445	0.653527
2	479	Selenium	Cadherin-12	Inverse variance weighted (multiplicative random effects)	1.03574	1.0723	1.00043	0.0472241	0.219622
2	480	Selenium	Cadherin-1	Inverse variance weighted (multiplicative random effects)	0.944398	1.03182	0.864386	0.205315	0.489183
2	481	Selenium	Cadherin-15	Inverse variance weighted (multiplicative random effects)	0.98275	1.06258	0.908913	0.662355	0.09018
2	482	Selenium	Cadherin-15	Inverse variance weighted (multiplicative random effects)	1.02449	1.12245	0.935078	0.60355	0.128872
2	483	Selenium	Cadherin-2	Inverse variance weighted (multiplicative random effects)	1.05958	1.13472	0.98942	0.0977819	0.498019
2	484	Selenium	Cadherin-3	Inverse variance weighted (multiplicative random effects)	1.08315	1.18503	0.990037	0.0815652	0.772536
2	485	Selenium	Cadherin-5	Inverse variance weighted (multiplicative random effects)	0.977677	1.02715	0.930592	0.370011	0.118411
2	486	Selenium	Cadherin-7	Inverse variance weighted (multiplicative random effects)	1.04189	1.12722	0.963022	0.306872	0.282681
2	487	Selenium	Cadherin-related family member 1	Inverse variance weighted (multiplicative random effects)	1.06435	1.12781	1.00446	0.0348088	0.558847
2	488	Selenium	Cadherin-related family member 3	Inverse variance weighted (multiplicative random effects)	0.93947	1.0391	0.849395	0.224675	0.559881
2	489	Selenium	Cadherin-related family member 3	Inverse variance weighted (multiplicative random effects)	0.930599	0.991988	0.873009	0.0273285	0.68232
2	490	Selenium	Cadherin-related family member 5	Inverse variance weighted (multiplicative random effects)	1.03839	1.11862	0.963919	0.321115	0.245782
2	491	Selenium	Cyclin-dependent kinase 2-associated protein 1	Inverse variance weighted (multiplicative random effects)	1.01091	1.08226	0.944252	0.755278	0.0654212
2	492	Selenium	Cyclin-dependent kinase 2:Cyclin-A2 complex	Inverse variance weighted (multiplicative random effects)	0.982838	1.09951	0.878549	0.76229	0.089768
2	493	Selenium	Cyclin-dependent kinase 5:Cyclin-dependent kinase 5 activator 1 complex	Inverse variance weighted (multiplicative random effects)	1.07659	1.15898	1.00006	0.0497981	0.704926
2	494	Selenium	Cyclin-dependent kinase 8:Cyclin-C complex	Inverse variance weighted (multiplicative random effects)	1.0167	1.10578	0.934798	0.699133	0.0863211
2	495	Selenium	Cyclin-dependent kinase inhibitor 1B	Inverse variance weighted (multiplicative random effects)	1.0943	1.20364	0.994885	0.0636737	0.86416
2	496	Selenium	Cyclin-dependent kinase 4 inhibitor B	Inverse variance weighted (multiplicative random effects)	1.05225	1.16118	0.953542	0.310843	0.405141
2	497	Selenium	Cyclin-dependent kinase inhibitor 3	Inverse variance weighted (multiplicative random effects)	0.915041	0.992382	0.843728	0.0319752	0.854018
2	498	Selenium	Cerebral dopamine neurotrophic factor	Inverse variance weighted (multiplicative random effects)	0.967754	1.04478	0.896404	0.401573	0.197268
2	499	Selenium	Cell adhesion molecule-related/down-regulated by oncogenes	Inverse variance weighted (multiplicative random effects)	0.908032	0.97258	0.847769	0.00589551	0.906457
2	500	Selenium	Corneodesmosin	Inverse variance weighted (multiplicative random effects)	0.912459	0.962748	0.864796	0.000817072	0.875138
2	501	Selenium	Testis-specific chromodomain protein Y 1	Inverse variance weighted (multiplicative random effects)	0.970205	1.05139	0.89529	0.460657	0.174865
2	502	Selenium	Carcinoembryonic antigen-related cell adhesion molecule 1	Inverse variance weighted (multiplicative random effects)	1.05362	1.15387	0.962086	0.259963	0.422259
2	503	Selenium	Carcinoembryonic antigen-related cell adhesion molecule 21	Inverse variance weighted (multiplicative random effects)	0.956974	1.04215	0.878757	0.312053	0.317262
2	504	Selenium	Carcinoembryonic antigen-related cell adhesion molecule 4	Inverse variance weighted (multiplicative random effects)	1.09263	1.21196	0.985059	0.0938711	0.852563
2	505	Selenium	CCAAT/enhancer-binding protein beta	Inverse variance weighted (multiplicative random effects)	1.00244	1.0857	0.925567	0.95226	0.0507716
2	506	Selenium	Adenosine deaminase CECR1	Inverse variance weighted (multiplicative random effects)	1.08588	1.17605	1.00262	0.0429459	0.79755
2	507	Selenium	Bile salt-activated lipase	Inverse variance weighted (multiplicative random effects)	0.982708	1.04604	0.923212	0.584089	0.0903696
2	508	Selenium	Chymotrypsin-like elastase family member 2A	Inverse variance weighted (multiplicative random effects)	1.11882	1.18545	1.05593	0.000142501	0.96921
2	509	Selenium	Chymotrypsin-like elastase family member 3B	Inverse variance weighted (multiplicative random effects)	0.973181	1.05479	0.897887	0.508175	0.150256
2	510	Selenium	CUGBP Elav-like family member 2	Inverse variance weighted (multiplicative random effects)	1.0548	1.13904	0.976788	0.173543	0.436997
2	511	Selenium	Centromere protein W	Inverse variance weighted (multiplicative random effects)	1.08769	1.18998	0.994185	0.0668278	0.789124
2	512	Selenium	Centrosomal protein of 57 kDa	Inverse variance weighted (multiplicative random effects)	1.02956	1.0888	0.973554	0.307307	0.165626
2	513	Selenium	Centrosomal protein of 57 kDa	Inverse variance weighted (multiplicative random effects)	1.04422	1.13443	0.961173	0.306146	0.308732
2	514	Selenium	Centrosomal protein of 57 kDa	Inverse variance weighted (multiplicative random effects)	1.02251	1.08428	0.964261	0.456968	0.11651
2	515	Selenium	Ceramide synthase 5	Inverse variance weighted (multiplicative random effects)	1.00167	1.06716	0.940195	0.958918	0.0503599
2	516	Selenium	Centrin-2	Inverse variance weighted (multiplicative random effects)	1.09864	1.19223	1.01241	0.0240939	0.891744
2	517	Selenium	Cilia- and flagella-associated protein 45	Inverse variance weighted (multiplicative random effects)	1.01841	1.10009	0.942802	0.642952	0.0942614
2	518	Selenium	Complement factor B	Inverse variance weighted (multiplicative random effects)	1.06401	1.17655	0.962235	0.226464	0.554651
2	519	Selenium	Cryptic protein	Inverse variance weighted (multiplicative random effects)	1.04042	1.15364	0.938299	0.452233	0.266836
2	520	Selenium	Complement factor H	Inverse variance weighted (multiplicative random effects)	1.03969	1.13761	0.950205	0.396624	0.259258
2	521	Selenium	Complement factor H-related protein 5	Inverse variance weighted (multiplicative random effects)	0.962659	1.03807	0.892722	0.322687	0.249812
2	522	Selenium	Complement factor H-related protein 5	Inverse variance weighted (multiplicative random effects)	0.992144	1.08244	0.90938	0.859134	0.0581198
2	523	Selenium	Complement factor I	Inverse variance weighted (multiplicative random effects)	1.0352	1.13548	0.943776	0.463363	0.205516
2	524	Selenium	Cofilin-1	Inverse variance weighted (multiplicative random effects)	1.09	1.15918	1.02495	0.0060496	0.832299
2	525	Selenium	Properdin	Inverse variance weighted (multiplicative random effects)	0.967609	1.05755	0.88532	0.467764	0.198655
2	526	Selenium	Glycoprotein hormones alpha chain	Inverse variance weighted (multiplicative random effects)	0.991834	1.10264	0.892161	0.879386	0.058418
2	527	Selenium	Human Chorionic Gonadotropin	Inverse variance weighted (multiplicative random effects)	1.0299	1.10566	0.959335	0.415879	0.168343
2	528	Selenium	Follicle stimulating hormone	Inverse variance weighted (multiplicative random effects)	0.97441	1.03369	0.918529	0.389622	0.14089
2	529	Selenium	Luteinizing hormone	Inverse variance weighted (multiplicative random effects)	0.975663	1.0396	0.91566	0.446769	0.131888
2	530	Selenium	Thyroid Stimulating Hormone	Inverse variance weighted (multiplicative random effects)	0.90062	0.954013	0.850216	0.000367825	0.945635
2	531	Selenium	Choriogonadotropin subunit beta variant 2	Inverse variance weighted (multiplicative random effects)	1.07825	1.16005	1.00221	0.043482	0.722787
2	532	Selenium	Cell growth regulator with EF hand domain protein 1	Inverse variance weighted (multiplicative random effects)	0.976627	1.04516	0.912584	0.49433	0.125264
2	533	Selenium	Chondroadherin	Inverse variance weighted (multiplicative random effects)	1.04127	1.12597	0.962941	0.310783	0.276011
2	534	Selenium	Coiled-coil-helix-coiled-coil-helix domain-containing protein 10, mitochondrial	Inverse variance weighted (multiplicative random effects)	0.938685	1.00867	0.873553	0.0845976	0.571188
2	535	Selenium	Coiled-coil-helix-coiled-coil-helix domain-containing protein 2	Inverse variance weighted (multiplicative random effects)	1.07606	1.12922	1.02541	0.00288231	0.69908
2	536	Selenium	Chromodomain-helicase-DNA-binding protein 7	Inverse variance weighted (multiplicative random effects)	0.981827	1.05842	0.910775	0.632268	0.0947289
2	537	Selenium	Serine/threonine-protein kinase Chk1	Inverse variance weighted (multiplicative random effects)	0.940468	1.01816	0.868703	0.129629	0.545585
2	538	Selenium	Chromogranin-A	Inverse variance weighted (multiplicative random effects)	0.990499	1.06271	0.923192	0.790333	0.061915
2	539	Selenium	Secretogranin-1	Inverse variance weighted (multiplicative random effects)	0.975635	1.05347	0.903554	0.528755	0.132064
2	540	Selenium	Chitinase-3-like protein 1	Inverse variance weighted (multiplicative random effects)	1.10347	1.2018	1.01318	0.0237839	0.917487
2	541	Selenium	Chitinase-3-like protein 2	Inverse variance weighted (multiplicative random effects)	0.997878	1.12099	0.888284	0.971453	0.0505861
2	542	Selenium	Cysteine-rich hydrophobic domain-containing protein 2	Inverse variance weighted (multiplicative random effects)	0.97665	1.03137	0.92483	0.395646	0.122556
2	543	Selenium	Chitotriosidase-1	Inverse variance weighted (multiplicative random effects)	0.980169	1.06459	0.902443	0.634664	0.10354
2	544	Selenium	Choline/ethanolamine kinase	Inverse variance weighted (multiplicative random effects)	1.0011	1.05714	0.948032	0.968472	0.0501567
2	545	Selenium	Neural cell adhesion molecule L1-like protein	Inverse variance weighted (multiplicative random effects)	1.02165	1.07103	0.974542	0.373845	0.111414
2	546	Selenium	Calcineurin B homologous protein 1	Inverse variance weighted (multiplicative random effects)	1.02764	1.12395	0.939581	0.550859	0.150844
2	547	Selenium	Chordin	Inverse variance weighted (multiplicative random effects)	0.926656	0.998829	0.859698	0.0465237	0.732326
2	548	Selenium	Chordin-like protein 1	Inverse variance weighted (multiplicative random effects)	0.930365	0.99032	0.87404	0.0234957	0.685379
2	549	Selenium	Chordin-like protein 2	Inverse variance weighted (multiplicative random effects)	0.979945	1.08693	0.88349	0.701559	0.104826
2	550	Selenium	Carbohydrate sulfotransferase 11	Inverse variance weighted (multiplicative random effects)	1.03226	1.10598	0.963459	0.366913	0.187988
2	551	Selenium	Carbohydrate sulfotransferase 14	Inverse variance weighted (multiplicative random effects)	0.975893	1.05272	0.904673	0.527951	0.130282
2	552	Selenium	Carbohydrate sulfotransferase 15	Inverse variance weighted (multiplicative random effects)	0.964517	1.03789	0.896336	0.334115	0.229783
2	553	Selenium	Carbohydrate sulfotransferase 15	Inverse variance weighted (multiplicative random effects)	0.979338	1.04647	0.916516	0.537067	0.108299
2	554	Selenium	Carbohydrate sulfotransferase 1	Inverse variance weighted (multiplicative random effects)	0.982326	1.06781	0.903687	0.675304	0.0922472
2	555	Selenium	Carbohydrate sulfotransferase 2	Inverse variance weighted (multiplicative random effects)	0.977908	1.04645	0.913853	0.518068	0.116986
2	556	Selenium	Carbohydrate sulfotransferase 3	Inverse variance weighted (multiplicative random effects)	1.04955	1.14845	0.959177	0.292453	0.371947
2	557	Selenium	Carbohydrate sulfotransferase 5	Inverse variance weighted (multiplicative random effects)	0.978983	1.03388	0.927002	0.445419	0.110406
2	558	Selenium	Carbohydrate sulfotransferase 6	Inverse variance weighted (multiplicative random effects)	0.866085	0.910619	0.823728	1.91005e-08	0.998589
2	559	Selenium	Carbohydrate sulfotransferase 9	Inverse variance weighted (multiplicative random effects)	0.850922	0.908594	0.79691	1.40042e-06	0.999856
2	560	Selenium	Cartilage intermediate layer protein 1	Inverse variance weighted (multiplicative random effects)	0.947979	1.06133	0.846733	0.353891	0.438068
2	561	Selenium	Cold-inducible RNA-binding protein	Inverse variance weighted (multiplicative random effects)	0.95627	1.05845	0.86395	0.387996	0.326172
2	562	Selenium	CDGSH iron-sulfur domain-containing protein 1	Inverse variance weighted (multiplicative random effects)	0.925792	0.994106	0.862173	0.0337744	0.742741
2	563	Selenium	CDGSH iron-sulfur domain-containing protein 2	Inverse variance weighted (multiplicative random effects)	1.07315	1.14993	1.00149	0.0452536	0.665928
2	564	Selenium	Cytoskeleton-associated protein 2	Inverse variance weighted (multiplicative random effects)	1.14071	1.21205	1.07357	2.10263e-05	0.994644
2	565	Selenium	Creatine kinase B-type	Inverse variance weighted (multiplicative random effects)	1.00609	1.04427	0.969309	0.749277	0.0548022
2	566	Selenium	Creatine kinase M-type	Inverse variance weighted (multiplicative random effects)	0.965876	1.07288	0.869543	0.517185	0.215723
2	567	Selenium	Galectin-10	Inverse variance weighted (multiplicative random effects)	1.01841	1.08211	0.95845	0.555761	0.0942344
2	568	Selenium	C-type lectin domain family 10 member A	Inverse variance weighted (multiplicative random effects)	1.08629	1.15413	1.02245	0.00740069	0.801236
2	569	Selenium	Stem Cell Growth Factor-beta	Inverse variance weighted (multiplicative random effects)	0.943393	0.994225	0.89516	0.0295336	0.503531
2	570	Selenium	C-type lectin domain family 12 member A	Inverse variance weighted (multiplicative random effects)	1.06699	1.13109	1.00653	0.0293669	0.591989
2	571	Selenium	C-type lectin domain family 14 member A	Inverse variance weighted (multiplicative random effects)	1.05629	1.12821	0.988947	0.103247	0.455935
2	572	Selenium	C-type lectin domain family 2 member A	Inverse variance weighted (multiplicative random effects)	0.939476	1.00578	0.877541	0.0727703	0.559892
2	573	Selenium	C-type lectin domain family 2 member B	Inverse variance weighted (multiplicative random effects)	0.894945	0.961084	0.833359	0.00227938	0.96596
2	574	Selenium	C-type lectin domain family 2 member D	Inverse variance weighted (multiplicative random effects)	1.1138	1.22321	1.01417	0.0241708	0.956562
2	575	Selenium	C-type lectin domain family 2 member L	Inverse variance weighted (multiplicative random effects)	0.964077	1.03363	0.899201	0.303348	0.234535
2	576	Selenium	C-type lectin domain family 4 member D	Inverse variance weighted (multiplicative random effects)	1.11084	1.20117	1.0273	0.00840659	0.947409
2	577	Selenium	C-type lectin domain family 4 member E	Inverse variance weighted (multiplicative random effects)	0.999524	1.09363	0.913517	0.991722	0.0500295
2	578	Selenium	C-type lectin domain family 4 member M	Inverse variance weighted (multiplicative random effects)	0.977216	1.05057	0.908984	0.532557	0.118949
2	579	Selenium	C-type lectin domain family 5 member A	Inverse variance weighted (multiplicative random effects)	0.924012	1.00121	0.85277	0.0535362	0.763478
2	580	Selenium	C-type lectin domain family 6 member A	Inverse variance weighted (multiplicative random effects)	1.06576	1.13035	1.00486	0.0338835	0.576487
2	581	Selenium	C-type lectin domain family 7 member A	Inverse variance weighted (multiplicative random effects)	1.07613	1.14289	1.01327	0.0168882	0.699795
2	582	Selenium	C-type lectin-like domain family 1	Inverse variance weighted (multiplicative random effects)	1.02304	1.07043	0.977755	0.324052	0.119712
2	583	Selenium	Chloride intracellular channel protein 4	Inverse variance weighted (multiplicative random effects)	1.03159	1.11832	0.95159	0.450112	0.182284
2	584	Selenium	Chloride intracellular channel protein 5	Inverse variance weighted (multiplicative random effects)	0.926927	0.995002	0.86351	0.035855	0.729114
2	585	Selenium	Clathrin interactor 1	Inverse variance weighted (multiplicative random effects)	1.0028	1.08953	0.922969	0.947387	0.0510134
2	586	Selenium	Dual specificity protein kinase CLK2	Inverse variance weighted (multiplicative random effects)	1.07702	1.16693	0.994037	0.0697077	0.709499
2	587	Selenium	CXADR-like membrane protein	Inverse variance weighted (multiplicative random effects)	1.0326	1.15316	0.924643	0.569101	0.190967
2	588	Selenium	CXADR-like membrane protein	Inverse variance weighted (multiplicative random effects)	1.05306	1.13795	0.974493	0.191271	0.415093
2	589	Selenium	Ceroid-lipofuscinosis neuronal protein 5	Inverse variance weighted (multiplicative random effects)	0.957913	1.04403	0.878901	0.327577	0.305567
2	590	Selenium	Ceroid-lipofuscinosis neuronal protein 5	Inverse variance weighted (multiplicative random effects)	1.02749	1.08864	0.969776	0.357836	0.149769
2	591	Selenium	Caseinolytic peptidase B protein homolog	Inverse variance weighted (multiplicative random effects)	0.922282	0.998599	0.851798	0.0460917	0.782942
2	592	Selenium	Colipase	Inverse variance weighted (multiplicative random effects)	1.03578	1.14878	0.933888	0.505832	0.220038
2	593	Selenium	Colipase-like protein 2	Inverse variance weighted (multiplicative random effects)	1.0449	1.10997	0.983646	0.154146	0.31647
2	594	Selenium	Calsyntenin-3	Inverse variance weighted (multiplicative random effects)	0.927902	1.02066	0.843578	0.123705	0.717161
2	595	Selenium	Clathrin heavy chain 1	Inverse variance weighted (multiplicative random effects)	1.09232	1.17768	1.01314	0.0214392	0.850177
2	596	Selenium	Clusterin	Inverse variance weighted (multiplicative random effects)	1.06781	1.16165	0.981561	0.126788	0.602128
2	597	Selenium	Chymase	Inverse variance weighted (multiplicative random effects)	1.07004	1.17037	0.978304	0.138789	0.62913
2	598	Selenium	UMP-CMP kinase	Inverse variance weighted (multiplicative random effects)	1.06071	1.12323	1.00167	0.0436928	0.512488
2	599	Selenium	UMP-CMP kinase	Inverse variance weighted (multiplicative random effects)	1.05855	1.14922	0.97504	0.174742	0.484942
2	600	Selenium	Cytosolic non-specific dipeptidase	Inverse variance weighted (multiplicative random effects)	1.04585	1.12986	0.968093	0.255387	0.327676
2	601	Selenium	Nuclear envelope phosphatase-regulatory subunit 1	Inverse variance weighted (multiplicative random effects)	1.04936	1.134	0.971036	0.223465	0.369355
2	602	Selenium	CCR4-NOT transcription complex subunit 1	Inverse variance weighted (multiplicative random effects)	1.01251	1.07879	0.950304	0.700704	0.0703116
2	603	Selenium	2',3'-cyclic-nucleotide 3'-phosphodiesterase	Inverse variance weighted (multiplicative random effects)	1.07803	1.15041	1.01021	0.0234273	0.72044
2	604	Selenium	Ciliary neurotrophic factor	Inverse variance weighted (multiplicative random effects)	1.02749	1.09546	0.963729	0.406762	0.13713
2	605	Selenium	Ciliary neurotrophic factor receptor subunit alpha	Inverse variance weighted (multiplicative random effects)	1.0237	1.11421	0.940536	0.587977	0.123779
2	606	Selenium	Ciliary neurotrophic factor receptor subunit alpha	Inverse variance weighted (multiplicative random effects)	1.01579	1.0724	0.962177	0.571142	0.0813677
2	607	Selenium	Contactin-2	Inverse variance weighted (multiplicative random effects)	1.00541	1.09099	0.926551	0.896906	0.0537955
2	608	Selenium	Contactin-4	Inverse variance weighted (multiplicative random effects)	0.980035	1.02774	0.934547	0.405596	0.10429
2	609	Selenium	Contactin-5	Inverse variance weighted (multiplicative random effects)	1.0043	1.07965	0.934214	0.90735	0.0524003
2	610	Selenium	Contactin-associated protein 1	Inverse variance weighted (multiplicative random effects)	1.05991	1.14853	0.978131	0.155528	0.502379
2	611	Selenium	Contactin-associated protein-like 2	Inverse variance weighted (multiplicative random effects)	1.09426	1.18048	1.01434	0.0199109	0.864001
2	612	Selenium	Cytochrome c oxidase assembly factor 3 homolog, mitochondrial	Inverse variance weighted (multiplicative random effects)	0.962468	1.06456	0.870163	0.457064	0.241061
2	613	Selenium	Cochlin	Inverse variance weighted (multiplicative random effects)	1.03946	1.1021	0.98038	0.194866	0.256754
2	614	Selenium	Conserved oligomeric Golgi complex subunit 8	Inverse variance weighted (multiplicative random effects)	0.951896	0.99227	0.913165	0.0200099	0.383674
2	615	Selenium	Collagen alpha-2(XI) chain	Inverse variance weighted (multiplicative random effects)	0.982966	1.04956	0.920597	0.60746	0.0891417
2	616	Selenium	Collagen alpha-1(XV) chain	Inverse variance weighted (multiplicative random effects)	1.01605	1.08089	0.955092	0.61403	0.0835225
2	617	Selenium	Endostatin	Inverse variance weighted (multiplicative random effects)	0.919751	0.989397	0.855007	0.0246896	0.809755
2	618	Selenium	Collagen alpha-1(I) chain	Inverse variance weighted (multiplicative random effects)	1.00588	1.04082	0.972116	0.736324	0.0544798
2	619	Selenium	Collagen alpha-1(XX) chain	Inverse variance weighted (multiplicative random effects)	0.974659	1.05684	0.898868	0.534287	0.139081
2	620	Selenium	Collagen alpha-1(XXVI) chain	Inverse variance weighted (multiplicative random effects)	1.05563	1.12496	0.990571	0.0952968	0.447638
2	621	Selenium	Collagen alpha-1(XXVIII) chain	Inverse variance weighted (multiplicative random effects)	1.00393	1.07149	0.940623	0.906119	0.0519969
2	622	Selenium	Collagen alpha-1(VI) chain	Inverse variance weighted (multiplicative random effects)	0.970827	1.05072	0.897009	0.463074	0.16948
2	623	Selenium	Collagen alpha-3(VI) chain	Inverse variance weighted (multiplicative random effects)	0.989542	1.06553	0.918971	0.780637	0.0644745
2	624	Selenium	Collagen alpha-5(VI) chain	Inverse variance weighted (multiplicative random effects)	0.979593	1.05666	0.90815	0.593597	0.106805
2	625	Selenium	Collagen alpha-1(VIII) chain	Inverse variance weighted (multiplicative random effects)	1.00605	1.07076	0.945239	0.849719	0.0547294
2	626	Selenium	Collagen alpha-2(IX) chain	Inverse variance weighted (multiplicative random effects)	0.964012	1.00673	0.923107	0.0975537	0.235144
2	627	Selenium	Collectin-10	Inverse variance weighted (multiplicative random effects)	0.932413	1.02286	0.849962	0.138491	0.658535
2	628	Selenium	Collectin-11	Inverse variance weighted (multiplicative random effects)	0.983876	1.04496	0.926363	0.596831	0.08498
2	629	Selenium	Collectin-12	Inverse variance weighted (multiplicative random effects)	0.91247	0.958743	0.86843	0.000284123	0.87513
2	630	Selenium	Collectin-12	Inverse variance weighted (multiplicative random effects)	1.04741	1.12285	0.977034	0.191794	0.345814
2	631	Selenium	Procollagen galactosyltransferase 1	Inverse variance weighted (multiplicative random effects)	0.945583	1.02601	0.871463	0.179101	0.472121
2	632	Selenium	Procollagen galactosyltransferase 2	Inverse variance weighted (multiplicative random effects)	1.01793	1.08395	0.955933	0.579388	0.0919377
2	633	Selenium	COMM domain-containing protein 1	Inverse variance weighted (multiplicative random effects)	1.04453	1.11242	0.980778	0.175126	0.312186
2	634	Selenium	COMM domain-containing protein 7	Inverse variance weighted (multiplicative random effects)	1.04231	1.14	0.953003	0.364525	0.28739
2	635	Selenium	COP9 signalosome complex subunit 2	Inverse variance weighted (multiplicative random effects)	1.09386	1.2019	0.995533	0.0619226	0.861154
2	636	Selenium	Coactosin-like protein	Inverse variance weighted (multiplicative random effects)	1.13183	1.24884	1.02579	0.013612	0.988601
2	637	Selenium	Cytochrome c oxidase subunit 4 isoform 2, mitochondrial	Inverse variance weighted (multiplicative random effects)	1.00935	1.10138	0.925005	0.834459	0.0613175
2	638	Selenium	Cytochrome c oxidase subunit 5B, mitochondrial	Inverse variance weighted (multiplicative random effects)	0.946056	1.01266	0.883835	0.110118	0.465366
2	639	Selenium	Cytochrome c oxidase subunit 6C	Inverse variance weighted (multiplicative random effects)	1.19145	1.28946	1.10089	1.40449e-05	0.999982
2	640	Selenium	Cytochrome c oxidase subunit 7A1, mitochondrial	Inverse variance weighted (multiplicative random effects)	0.994707	1.05925	0.934096	0.868591	0.0536645
2	641	Selenium	Cytochrome c oxidase subunit 8A, mitochondrial	Inverse variance weighted (multiplicative random effects)	0.982601	1.10865	0.870886	0.775608	0.0909172
2	642	Selenium	Carboxypeptidase A2	Inverse variance weighted (multiplicative random effects)	0.939158	1.02826	0.857773	0.174676	0.564247
2	643	Selenium	Carboxypeptidase A4	Inverse variance weighted (multiplicative random effects)	1.12114	1.17398	1.07068	1.13684e-06	0.973894
2	644	Selenium	Carboxypeptidase B	Inverse variance weighted (multiplicative random effects)	1.11489	1.18525	1.0487	0.000495786	0.959623
2	645	Selenium	Carboxypeptidase M	Inverse variance weighted (multiplicative random effects)	1.00427	1.08289	0.93136	0.911742	0.0523626
2	646	Selenium	Copine-1	Inverse variance weighted (multiplicative random effects)	1.0527	1.14967	0.963909	0.253294	0.410579
2	647	Selenium	Probable serine carboxypeptidase CPVL	Inverse variance weighted (multiplicative random effects)	0.986218	1.06802	0.910678	0.732847	0.0753671
2	648	Selenium	Probable carboxypeptidase X1	Inverse variance weighted (multiplicative random effects)	1.03242	1.10955	0.960661	0.385323	0.189411
2	649	Selenium	Carboxypeptidase Z	Inverse variance weighted (multiplicative random effects)	0.910032	0.965764	0.857517	0.00187909	0.893082
2	650	Selenium	Cellular retinoic acid-binding protein 1	Inverse variance weighted (multiplicative random effects)	1.00843	1.09298	0.930423	0.838084	0.0591997
2	651	Selenium	Cellular retinoic acid-binding protein 2	Inverse variance weighted (multiplicative random effects)	0.993248	1.06254	0.928477	0.843903	0.0559813
2	652	Selenium	Protein crumbs homolog 1	Inverse variance weighted (multiplicative random effects)	1.05446	1.13421	0.98032	0.153966	0.432755
2	653	Selenium	Cyclic AMP-responsive element-binding protein 3-like protein 1	Inverse variance weighted (multiplicative random effects)	1.03604	1.08983	0.984895	0.170467	0.222447
2	654	Selenium	Cyclic AMP-responsive element-binding protein 3-like protein 4	Inverse variance weighted (multiplicative random effects)	1.01442	1.08856	0.94533	0.690783	0.0770225
2	655	Selenium	CREB-binding protein	Inverse variance weighted (multiplicative random effects)	1.12785	1.19025	1.06871	1.19521e-05	0.984276
2	656	Selenium	Protein CREG1	Inverse variance weighted (multiplicative random effects)	0.926712	1.02245	0.839938	0.129168	0.731749
2	657	Selenium	Cysteine-rich with EGF-like domain protein 1	Inverse variance weighted (multiplicative random effects)	0.949185	1.03283	0.872311	0.226172	0.421052
2	658	Selenium	Corticoliberin	Inverse variance weighted (multiplicative random effects)	0.90778	0.9538	0.863981	0.000125683	0.908185
2	659	Selenium	Corticotropin-releasing factor-binding protein	Inverse variance weighted (multiplicative random effects)	0.986716	1.06127	0.917402	0.718938	0.073551
2	660	Selenium	Cysteine-rich motor neuron 1 protein	Inverse variance weighted (multiplicative random effects)	1.07139	1.13944	1.0074	0.0281915	0.64527
2	661	Selenium	Cysteine-rich secretory protein 2	Inverse variance weighted (multiplicative random effects)	0.899606	0.958188	0.844605	0.0010127	0.949827
2	662	Selenium	Cysteine-rich secretory protein 3	Inverse variance weighted (multiplicative random effects)	0.920923	0.995853	0.851632	0.0390051	0.797627
2	663	Selenium	Cysteine-rich secretory protein LCCL domain-containing 2	Inverse variance weighted (multiplicative random effects)	0.948917	1.0189	0.883745	0.148643	0.424792
2	664	Selenium	Adapter molecule crk	Inverse variance weighted (multiplicative random effects)	1.04448	1.13321	0.962703	0.295434	0.311745
2	665	Selenium	Crk-like protein	Inverse variance weighted (multiplicative random effects)	1.0622	1.15644	0.975642	0.164108	0.531583
2	666	Selenium	Cytokine receptor-like factor 1:Cardiotrophin-like cytokine factor 1 Complex	Inverse variance weighted (multiplicative random effects)	0.992017	1.06243	0.926272	0.818795	0.0583824
2	667	Selenium	Cytokine receptor-like factor 2	Inverse variance weighted (multiplicative random effects)	1.00249	1.0646	0.94401	0.935336	0.0508042
2	668	Selenium	Cytokine receptor-like factor 2	Inverse variance weighted (multiplicative random effects)	1.00022	1.07681	0.929068	0.995408	0.0500061
2	669	Selenium	Peroxisomal carnitine O-octanoyltransferase	Inverse variance weighted (multiplicative random effects)	1.00602	1.10477	0.9161	0.899983	0.0546935
2	670	Selenium	C-reactive protein	Inverse variance weighted (multiplicative random effects)	0.934834	1.03183	0.846954	0.180939	0.625375
2	671	Selenium	Cytotoxic and regulatory T-cell molecule	Inverse variance weighted (multiplicative random effects)	1.08855	1.19111	0.994812	0.0647788	0.820584
2	672	Selenium	Cytotoxic and regulatory T-cell molecule	Inverse variance weighted (multiplicative random effects)	0.996001	1.07637	0.921634	0.919392	0.0520867
2	673	Selenium	Alpha-crystallin A chain	Inverse variance weighted (multiplicative random effects)	0.958333	1.03722	0.885448	0.291616	0.300345
2	674	Selenium	Beta-crystallin B2	Inverse variance weighted (multiplicative random effects)	1.10869	1.19169	1.03147	0.00509099	0.939665
2	675	Selenium	Gamma-crystallin D	Inverse variance weighted (multiplicative random effects)	1.04636	1.11697	0.980226	0.173678	0.33359
2	676	Selenium	Quinone oxidoreductase-like protein 1	Inverse variance weighted (multiplicative random effects)	1.02491	1.10016	0.954808	0.496051	0.131659
2	677	Selenium	Putative chondrosarcoma-associated gene 1 protein	Inverse variance weighted (multiplicative random effects)	0.977289	1.05663	0.903903	0.564072	0.120954
2	678	Selenium	Cold shock domain-containing protein C2	Inverse variance weighted (multiplicative random effects)	1.04463	1.11165	0.981644	0.1688	0.313354
2	679	Selenium	Cold shock domain-containing protein E1	Inverse variance weighted (multiplicative random effects)	0.976952	1.04364	0.914528	0.488843	0.123124
2	680	Selenium	Macrophage colony-stimulating factor 1	Inverse variance weighted (multiplicative random effects)	1.03395	1.09018	0.980617	0.21661	0.203008
2	681	Selenium	Granulocyte-macrophage colony-stimulating factor	Inverse variance weighted (multiplicative random effects)	0.899158	0.980954	0.824182	0.0167163	0.95164
2	682	Selenium	Granulocyte-macrophage colony-stimulating factor receptor subunit alpha	Inverse variance weighted (multiplicative random effects)	0.94428	1.02326	0.871397	0.161822	0.490885
2	683	Selenium	Cytokine receptor common subunit beta	Inverse variance weighted (multiplicative random effects)	1.14658	1.2254	1.07283	5.51356e-05	0.996888
2	684	Selenium	Cytokine receptor common subunit beta	Inverse variance weighted (multiplicative random effects)	1.04218	1.13909	0.953517	0.362439	0.285949
2	685	Selenium	Granulocyte colony-stimulating factor	Inverse variance weighted (multiplicative random effects)	1.05165	1.102	1.0036	0.0348205	0.397416
2	686	Selenium	Granulocyte colony-stimulating factor receptor	Inverse variance weighted (multiplicative random effects)	0.996573	1.06377	0.93362	0.917883	0.0515314
2	687	Selenium	Chondroitin sulfate N-acetylgalactosaminyltransferase 2	Inverse variance weighted (multiplicative random effects)	0.987389	1.05593	0.923295	0.710922	0.0711668
2	688	Selenium	Chorionic somatomammotropin hormone	Inverse variance weighted (multiplicative random effects)	0.937751	0.998868	0.880373	0.0460247	0.584271
2	689	Selenium	Tyrosine-protein kinase CSK	Inverse variance weighted (multiplicative random effects)	1.00277	1.09618	0.917309	0.95155	0.0509907
2	690	Selenium	CUB and sushi domain-containing protein 1	Inverse variance weighted (multiplicative random effects)	1.01695	1.10949	0.932137	0.705145	0.0874625
2	691	Selenium	CUB and sushi domain-containing protein 2	Inverse variance weighted (multiplicative random effects)	0.967454	1.0665	0.877611	0.505811	0.20018
2	692	Selenium	alpha-S1-casein	Inverse variance weighted (multiplicative random effects)	1.04996	1.12301	0.981664	0.155404	0.376604
2	693	Selenium	Casein kinase I isoform delta	Inverse variance weighted (multiplicative random effects)	1.03474	1.13263	0.945318	0.458943	0.210227
2	694	Selenium	Casein kinase I isoform gamma-2	Inverse variance weighted (multiplicative random effects)	1.14181	1.27988	1.01864	0.0227747	0.994001
2	695	Selenium	Casein kinase II subunit alpha	Inverse variance weighted (multiplicative random effects)	1.14041	1.24969	1.04068	0.00489076	0.994513
2	696	Selenium	Casein kinase II subunit alpha	Inverse variance weighted (multiplicative random effects)	0.93368	1.01817	0.856199	0.120536	0.641141
2	697	Selenium	Casein kinase II 2-alpha:2-beta heterotetramer	Inverse variance weighted (multiplicative random effects)	1.05606	1.12572	0.990706	0.0942251	0.453106
2	698	Selenium	Casein kinase II 2-alpha':2-beta heterotetramer	Inverse variance weighted (multiplicative random effects)	1.10783	1.20171	1.02129	0.013604	0.936378
2	699	Selenium	Chondroitin sulfate proteoglycan 4	Inverse variance weighted (multiplicative random effects)	1.11773	1.19844	1.04246	0.00175504	0.958497
2	700	Selenium	Cysteine and glycine-rich protein 2	Inverse variance weighted (multiplicative random effects)	1.05438	1.13498	0.979509	0.158807	0.431836
2	701	Selenium	Cysteine and glycine-rich protein 3	Inverse variance weighted (multiplicative random effects)	0.84948	0.889052	0.81167	2.18229e-12	0.99978
2	702	Selenium	Cystatin-D	Inverse variance weighted (multiplicative random effects)	0.975131	1.06237	0.895056	0.564575	0.135639
2	703	Selenium	Cystatin-M	Inverse variance weighted (multiplicative random effects)	0.882756	0.950292	0.82002	0.000914556	0.989456
2	704	Selenium	Cystatin-M	Inverse variance weighted (multiplicative random effects)	0.897284	0.967323	0.832316	0.00470769	0.958479
2	705	Selenium	Cystatin-F	Inverse variance weighted (multiplicative random effects)	0.917506	1.0057	0.837045	0.0659777	0.831749
2	706	Selenium	Cystatin-8	Inverse variance weighted (multiplicative random effects)	0.959979	1.03387	0.891369	0.280327	0.28065
2	707	Selenium	Cancer/testis antigen 55	Inverse variance weighted (multiplicative random effects)	0.910326	0.945363	0.876588	1.08241e-06	0.891009
2	708	Selenium	Di-N-acetylchitobiase	Inverse variance weighted (multiplicative random effects)	0.924396	0.973964	0.877351	0.00317845	0.759053
2	709	Selenium	Transcriptional repressor CTCF	Inverse variance weighted (multiplicative random effects)	1.05718	1.12428	0.994081	0.076576	0.467358
2	710	Selenium	Cardiotrophin-1	Inverse variance weighted (multiplicative random effects)	1.06044	1.14721	0.980238	0.143587	0.509245
2	711	Selenium	Cardiotrophin-1	Inverse variance weighted (multiplicative random effects)	1.11969	1.20116	1.04374	0.00160649	0.971081
2	712	Selenium	Connective tissue growth factor	Inverse variance weighted (multiplicative random effects)	0.941907	1.01624	0.873012	0.122508	0.524904
2	713	Selenium	Catenin alpha-2	Inverse variance weighted (multiplicative random effects)	1.02557	1.09222	0.962983	0.431944	0.136121
2	714	Selenium	Chymotrypsinogen B	Inverse variance weighted (multiplicative random effects)	1.04567	1.08381	1.00888	0.0145289	0.325378
2	715	Selenium	Chymotrypsin-C	Inverse variance weighted (multiplicative random effects)	1.01815	1.10382	0.939123	0.662626	0.0929954
2	716	Selenium	Chymotrypsin-like protease CTRL-1	Inverse variance weighted (multiplicative random effects)	1.02596	1.10728	0.950619	0.510114	0.138805
2	717	Selenium	Lysosomal protective protein	Inverse variance weighted (multiplicative random effects)	0.959058	1.02999	0.893007	0.250871	0.291531
2	718	Selenium	Cathepsin B	Inverse variance weighted (multiplicative random effects)	1.04541	1.12179	0.974225	0.217129	0.322396
2	719	Selenium	Dipeptidyl peptidase 1	Inverse variance weighted (multiplicative random effects)	1.05149	1.1298	0.978608	0.1707	0.395528
2	720	Selenium	Cathepsin E	Inverse variance weighted (multiplicative random effects)	0.995725	1.08759	0.911615	0.924191	0.0523884
2	721	Selenium	Cathepsin F	Inverse variance weighted (multiplicative random effects)	1.01877	1.09693	0.946189	0.621861	0.0960383
2	722	Selenium	Cathepsin F	Inverse variance weighted (multiplicative random effects)	0.894951	0.974627	0.821789	0.0107523	0.965944
2	723	Selenium	Cathepsin G	Inverse variance weighted (multiplicative random effects)	1.15005	1.22409	1.08048	1.12466e-05	0.997765
2	724	Selenium	Cathepsin H	Inverse variance weighted (multiplicative random effects)	1.06019	1.15077	0.976745	0.16228	0.505948
2	725	Selenium	Cathepsin H	Inverse variance weighted (multiplicative random effects)	1.0782	1.17204	0.991862	0.0770441	0.722364
2	726	Selenium	Cathepsin O	Inverse variance weighted (multiplicative random effects)	0.942741	1.04794	0.848103	0.274643	0.513003
2	727	Selenium	Cathepsin S	Inverse variance weighted (multiplicative random effects)	0.947106	0.997854	0.898939	0.0412841	0.450506
2	728	Selenium	Cathepsin L2	Inverse variance weighted (multiplicative random effects)	0.883101	0.949303	0.821516	0.000749929	0.98908
2	729	Selenium	Cathepsin Z	Inverse variance weighted (multiplicative random effects)	0.82154	0.896303	0.753013	9.70733e-06	0.999988
2	730	Selenium	Cortexin-3	Inverse variance weighted (multiplicative random effects)	0.993065	1.03626	0.95167	0.74869	0.0563135
2	731	Selenium	cubilin	Inverse variance weighted (multiplicative random effects)	0.985431	1.06656	0.91047	0.716183	0.0784122
2	732	Selenium	Cullin-3	Inverse variance weighted (multiplicative random effects)	0.997327	1.06238	0.936256	0.93383	0.0509309
2	733	Selenium	Cullin-4B	Inverse variance weighted (multiplicative random effects)	1.0308	1.08782	0.976763	0.269515	0.175624
2	734	Selenium	Cullin-9	Inverse variance weighted (multiplicative random effects)	1.00539	1.0366	0.975128	0.730143	0.0537651
2	735	Selenium	CUB and zona pellucida-like domain-containing protein 1	Inverse variance weighted (multiplicative random effects)	0.943031	1.01566	0.875592	0.121281	0.508831
2	736	Selenium	Fractalkine	Inverse variance weighted (multiplicative random effects)	0.988429	1.06777	0.914982	0.767649	0.0677701
2	737	Selenium	Coxsackievirus and adenovirus receptor	Inverse variance weighted (multiplicative random effects)	0.989118	1.05529	0.927093	0.740518	0.0656911
2	738	Selenium	C-X-C motif chemokine 10	Inverse variance weighted (multiplicative random effects)	0.966866	1.03675	0.90169	0.343981	0.205899
2	739	Selenium	C-X-C motif chemokine 11	Inverse variance weighted (multiplicative random effects)	1.00546	1.06149	0.952378	0.844098	0.0538532
2	740	Selenium	Stromal cell-derived factor 1	Inverse variance weighted (multiplicative random effects)	0.99234	1.05261	0.93552	0.798262	0.0577114
2	741	Selenium	Stromal cell-derived factor 1	Inverse variance weighted (multiplicative random effects)	1.00461	1.08797	0.927647	0.909867	0.0527562
2	742	Selenium	Growth-regulated alpha protein	Inverse variance weighted (multiplicative random effects)	0.961556	1.03228	0.895675	0.278989	0.262247
2	743	Selenium	C-X-C motif chemokine 13	Inverse variance weighted (multiplicative random effects)	0.993879	1.05862	0.933096	0.848759	0.0549091
2	744	Selenium	C-X-C motif chemokine 14	Inverse variance weighted (multiplicative random effects)	0.944154	1.07199	0.831564	0.375075	0.492779
2	745	Selenium	C-X-C motif chemokine 16	Inverse variance weighted (multiplicative random effects)	1.05941	1.12436	0.998202	0.0573372	0.495988
2	746	Selenium	Gro-beta/gamma	Inverse variance weighted (multiplicative random effects)	0.988255	1.05096	0.929289	0.706634	0.0683145
2	747	Selenium	Gro-beta/gamma	Inverse variance weighted (multiplicative random effects)	1.06474	1.17018	0.968791	0.192946	0.563839
2	748	Selenium	C-X-C motif chemokine 5	Inverse variance weighted (multiplicative random effects)	1.02305	1.08498	0.964655	0.447267	0.119765
2	749	Selenium	Interleukin-8	Inverse variance weighted (multiplicative random effects)	1.0535	1.13211	0.98035	0.155761	0.420755
2	750	Selenium	C-X-C motif chemokine 9	Inverse variance weighted (multiplicative random effects)	0.97485	1.03958	0.914155	0.437385	0.137662
2	751	Selenium	C-X-C motif chemokine 9	Inverse variance weighted (multiplicative random effects)	1.01974	1.10537	0.940746	0.634619	0.100966
2	752	Selenium	Cytochrome b5	Inverse variance weighted (multiplicative random effects)	0.986815	1.07529	0.905623	0.761907	0.0731746
2	753	Selenium	NADH-cytochrome b5 reductase 3	Inverse variance weighted (multiplicative random effects)	0.992348	1.07273	0.917989	0.846736	0.057695
2	754	Selenium	Cytochrome c	Inverse variance weighted (multiplicative random effects)	1.03757	1.12911	0.953458	0.392494	0.231228
2	755	Selenium	Cytoglobin	Inverse variance weighted (multiplicative random effects)	0.965458	1.06804	0.872729	0.495032	0.220018
2	756	Selenium	Cytochrome P450 3A4	Inverse variance weighted (multiplicative random effects)	1.09521	1.1629	1.03146	0.0029572	0.870404
2	757	Selenium	Cytochrome P450 3A4	Inverse variance weighted (multiplicative random effects)	1.08183	1.14443	1.02265	0.00613711	0.759668
2	758	Selenium	Protein CYR61	Inverse variance weighted (multiplicative random effects)	0.938972	1.01541	0.86829	0.114779	0.567004
2	759	Selenium	Cytohesin-2	Inverse variance weighted (multiplicative random effects)	1.09219	1.17308	1.01687	0.0155683	0.8491
2	760	Selenium	Cytohesin-4	Inverse variance weighted (multiplicative random effects)	0.959489	1.02795	0.895591	0.239546	0.286361
2	761	Selenium	Cytohesin-interacting protein	Inverse variance weighted (multiplicative random effects)	0.974452	1.03643	0.916182	0.410691	0.140629
2	762	Selenium	Dystroglycan	Inverse variance weighted (multiplicative random effects)	0.913215	0.956158	0.8722	0.000107862	0.869238
2	763	Selenium	Death-associated protein kinase 2	Inverse variance weighted (multiplicative random effects)	1.02742	1.11625	0.94565	0.522668	0.14921
2	764	Selenium	Drebrin-like protein	Inverse variance weighted (multiplicative random effects)	1.06596	1.11769	1.01663	0.00824174	0.553314
2	765	Selenium	DDB1- and CUL4-associated factor 5	Inverse variance weighted (multiplicative random effects)	1.11452	1.21862	1.01932	0.0173052	0.958618
2	766	Selenium	Discoidin, CUB and LCCL domain-containing protein 2	Inverse variance weighted (multiplicative random effects)	0.994907	1.05939	0.934346	0.873378	0.0533931
2	767	Selenium	Deoxycytidine kinase	Inverse variance weighted (multiplicative random effects)	1.03049	1.14281	0.929213	0.569297	0.173149
2	768	Selenium	Serine/threonine-protein kinase DCLK3	Inverse variance weighted (multiplicative random effects)	0.953408	0.99645	0.912225	0.0341865	0.363331
2	769	Selenium	Decorin	Inverse variance weighted (multiplicative random effects)	0.862606	0.93956	0.791955	0.00069905	0.999128
2	770	Selenium	mRNA-decapping enzyme 1A	Inverse variance weighted (multiplicative random effects)	1.00317	1.07825	0.933318	0.931492	0.0513026
2	771	Selenium	Dynactin subunit 2	Inverse variance weighted (multiplicative random effects)	1.03595	1.16623	0.920214	0.55902	0.221588
2	772	Selenium	dCTP pyrophosphatase 1	Inverse variance weighted (multiplicative random effects)	0.963089	1.05212	0.881596	0.404417	0.245122
2	773	Selenium	DCN1-like protein 3	Inverse variance weighted (multiplicative random effects)	0.995425	1.05915	0.935539	0.884841	0.0527351
2	774	Selenium	DCN1-like protein 5	Inverse variance weighted (multiplicative random effects)	1.11862	1.20194	1.04107	0.00222792	0.968765
2	775	Selenium	Aromatic-L-amino-acid decarboxylase	Inverse variance weighted (multiplicative random effects)	0.971677	1.08671	0.868821	0.614735	0.162383
2	776	Selenium	Discoidin domain-containing receptor 2	Inverse variance weighted (multiplicative random effects)	0.967244	1.02433	0.913343	0.254937	0.202177
2	777	Selenium	ATP-dependent RNA helicase DDX25	Inverse variance weighted (multiplicative random effects)	1.01868	1.10847	0.936164	0.667611	0.0955651
2	778	Selenium	Spliceosome RNA helicase DDX39B	Inverse variance weighted (multiplicative random effects)	0.990139	1.06054	0.924412	0.777335	0.0628484
2	779	Selenium	Probable ATP-dependent RNA helicase DDX58	Inverse variance weighted (multiplicative random effects)	1.04072	1.1303	0.958238	0.343444	0.270117
2	780	Selenium	Deformed epidermal autoregulatory factor 1 homolog	Inverse variance weighted (multiplicative random effects)	1.05208	1.14858	0.963693	0.256795	0.402941
2	781	Selenium	Beta-defensin 103	Inverse variance weighted (multiplicative random effects)	1.04927	1.11376	0.988525	0.113945	0.368249
2	782	Selenium	Beta-defensin 104	Inverse variance weighted (multiplicative random effects)	0.983357	1.08752	0.889171	0.743881	0.087328
2	783	Selenium	Beta-defensin 105	Inverse variance weighted (multiplicative random effects)	1.0383	1.1109	0.970437	0.275795	0.244839
2	784	Selenium	Beta-defensin 106	Inverse variance weighted (multiplicative random effects)	0.973121	1.02899	0.920284	0.338748	0.150729
2	785	Selenium	Beta-defensin 107	Inverse variance weighted (multiplicative random effects)	1.0422	1.10792	0.980367	0.185322	0.286025
2	786	Selenium	Beta-defensin 108B	Inverse variance weighted (multiplicative random effects)	0.984537	1.04072	0.931388	0.582069	0.0820933
2	787	Selenium	Beta-defensin 110	Inverse variance weighted (multiplicative random effects)	0.932605	1.00117	0.868734	0.0538987	0.655854
2	788	Selenium	Beta-defensin 112	Inverse variance weighted (multiplicative random effects)	0.962971	1.03711	0.894131	0.318737	0.246364
2	789	Selenium	Beta-defensin 113	Inverse variance weighted (multiplicative random effects)	0.907509	0.989417	0.832381	0.0277138	0.909818
2	790	Selenium	Beta-defensin 115	Inverse variance weighted (multiplicative random effects)	0.91728	0.958543	0.877793	0.000120041	0.833876
2	791	Selenium	Beta-defensin 116	Inverse variance weighted (multiplicative random effects)	0.955027	1.05633	0.863441	0.37099	0.342159
2	792	Selenium	Beta-defensin 118	Inverse variance weighted (multiplicative random effects)	0.924807	0.985826	0.867565	0.0164895	0.754379
2	793	Selenium	Beta-defensin 119	Inverse variance weighted (multiplicative random effects)	1.02954	1.115	0.950623	0.474339	0.165438
2	794	Selenium	Beta-defensin 119	Inverse variance weighted (multiplicative random effects)	0.961308	1.03777	0.890481	0.312225	0.26502
2	795	Selenium	Beta-defensin 119	Inverse variance weighted (multiplicative random effects)	1.05728	1.10184	1.01453	0.00817246	0.468644
2	796	Selenium	Beta-defensin 119	Inverse variance weighted (multiplicative random effects)	1.00038	1.08264	0.924376	0.992466	0.0500188
2	797	Selenium	Beta-defensin 121	Inverse variance weighted (multiplicative random effects)	0.951646	1.02451	0.883964	0.187936	0.387072
2	798	Selenium	Beta-defensin 123	Inverse variance weighted (multiplicative random effects)	1.09474	1.1782	1.01718	0.0157593	0.867157
2	799	Selenium	Beta-defensin 125	Inverse variance weighted (multiplicative random effects)	1.12676	1.22557	1.03591	0.00539441	0.982907
2	800	Selenium	Beta-defensin 128	Inverse variance weighted (multiplicative random effects)	1.05651	1.13059	0.987289	0.111834	0.458977
2	801	Selenium	Beta-defensin 134	Inverse variance weighted (multiplicative random effects)	1.00921	1.07471	0.947709	0.774962	0.0609954
2	802	Selenium	Beta-defensin 135	Inverse variance weighted (multiplicative random effects)	1.00926	1.08678	0.937274	0.807049	0.0611154
2	803	Selenium	Beta-defensin 136	Inverse variance weighted (multiplicative random effects)	0.929576	1.01865	0.848295	0.117754	0.695817
2	804	Selenium	Beta-defensin 1	Inverse variance weighted (multiplicative random effects)	1.01794	1.06403	0.973843	0.431315	0.0919786
2	805	Selenium	Protein DEPP	Inverse variance weighted (multiplicative random effects)	0.993537	1.05644	0.934382	0.835984	0.0554765
2	806	Selenium	Derlin-1	Inverse variance weighted (multiplicative random effects)	0.959323	1.02551	0.89741	0.222452	0.288351
2	807	Selenium	Desmin	Inverse variance weighted (multiplicative random effects)	1.03738	1.11966	0.961156	0.345906	0.235673
2	808	Selenium	Protein DGCR14	Inverse variance weighted (multiplicative random effects)	1.01833	1.0817	0.958674	0.555326	0.093858
2	809	Selenium	Integral membrane protein DGCR2/IDD	Inverse variance weighted (multiplicative random effects)	1.0153	1.07141	0.962126	0.580119	0.0804477
2	810	Selenium	Protein DGCR6	Inverse variance weighted (multiplicative random effects)	0.967703	1.04057	0.899938	0.375435	0.19787
2	811	Selenium	Diacylglycerol kinase beta	Inverse variance weighted (multiplicative random effects)	0.940827	0.993628	0.890832	0.0285626	0.540332
2	812	Selenium	Dihydrofolate reductase	Inverse variance weighted (multiplicative random effects)	1.03044	1.10063	0.964729	0.372414	0.172663
2	813	Selenium	Desert hedgehog protein N-product	Inverse variance weighted (multiplicative random effects)	0.97704	1.04962	0.909483	0.525184	0.122563
2	814	Selenium	Pre-mRNA-splicing factor ATP-dependent RNA helicase PRP16	Inverse variance weighted (multiplicative random effects)	0.988561	1.0675	0.915461	0.769129	0.0673621
2	815	Selenium	Probable ATP-dependent RNA helicase DHX58	Inverse variance weighted (multiplicative random effects)	0.813082	0.845001	0.782368	6.10377e-26	1
2	816	Selenium	ATP-dependent RNA helicase DHX8	Inverse variance weighted (multiplicative random effects)	1.00181	1.08467	0.925281	0.964443	0.0504242
2	817	Selenium	ATP-dependent RNA helicase A	Inverse variance weighted (multiplicative random effects)	1.03003	1.10591	0.959359	0.414556	0.169326
2	818	Selenium	Diablo homolog, mitochondrial	Inverse variance weighted (multiplicative random effects)	0.986459	1.08147	0.899796	0.771365	0.0744807
2	819	Selenium	Probable dimethyladenosine transferase	Inverse variance weighted (multiplicative random effects)	0.963595	1.04853	0.885539	0.389542	0.239579
2	820	Selenium	GTP-binding protein Di-Ras3	Inverse variance weighted (multiplicative random effects)	1.13165	1.20669	1.06127	0.000159747	0.988398
2	821	Selenium	Dickkopf-related protein 1	Inverse variance weighted (multiplicative random effects)	1.00317	1.0643	0.945546	0.916498	0.0513014
2	822	Selenium	Dickkopf-related protein 3	Inverse variance weighted (multiplicative random effects)	1.01629	1.08762	0.949641	0.640562	0.084547
2	823	Selenium	Dickkopf-related protein 4	Inverse variance weighted (multiplicative random effects)	0.972509	1.03058	0.917713	0.346137	0.155573
2	824	Selenium	Dickkopf-like protein 1	Inverse variance weighted (multiplicative random effects)	1.0767	1.17117	0.989848	0.085033	0.706008
2	825	Selenium	Dihydrolipoyl dehydrogenase, mitochondrial	Inverse variance weighted (multiplicative random effects)	0.926883	1.00433	0.855406	0.0636815	0.729652
2	826	Selenium	Disks large homolog 3	Inverse variance weighted (multiplicative random effects)	1.03336	1.08714	0.982238	0.204913	0.197658
2	827	Selenium	Protein delta homolog 1	Inverse variance weighted (multiplicative random effects)	1.09962	1.18743	1.0183	0.0154038	0.897556
2	828	Selenium	Protein delta homolog 1	Inverse variance weighted (multiplicative random effects)	1.02616	1.09371	0.962783	0.427208	0.140237
2	829	Selenium	Protein delta homolog 2	Inverse variance weighted (multiplicative random effects)	0.954688	1.04635	0.871057	0.321504	0.346508
2	830	Selenium	Delta-like protein 1	Inverse variance weighted (multiplicative random effects)	1.00181	1.10002	0.912374	0.969725	0.0504261
2	831	Selenium	Delta-like protein 1	Inverse variance weighted (multiplicative random effects)	1.0391	1.16445	0.927236	0.50928	0.253161
2	832	Selenium	Delta-like protein 4	Inverse variance weighted (multiplicative random effects)	0.916084	1.00898	0.831741	0.0753042	0.844673
2	833	Selenium	Dermokine	Inverse variance weighted (multiplicative random effects)	1.00924	1.11056	0.91717	0.850493	0.0610629
2	834	Selenium	Myotonin-protein kinase	Inverse variance weighted (multiplicative random effects)	1.02081	1.10027	0.947098	0.5901	0.106706
2	835	Selenium	DnaJ homolog subfamily A member 4	Inverse variance weighted (multiplicative random effects)	0.994521	1.06742	0.926597	0.87902	0.0539296
2	836	Selenium	DnaJ homolog subfamily B member 11	Inverse variance weighted (multiplicative random effects)	1.06254	1.14721	0.984113	0.120991	0.535884
2	837	Selenium	DnaJ homolog subfamily B member 12	Inverse variance weighted (multiplicative random effects)	1.01072	1.09445	0.933384	0.792973	0.0648782
2	838	Selenium	DnaJ homolog subfamily B member 1	Inverse variance weighted (multiplicative random effects)	1.0247	1.14084	0.920383	0.655988	0.130282
2	839	Selenium	DnaJ homolog subfamily B member 14	Inverse variance weighted (multiplicative random effects)	1.01639	1.09703	0.941674	0.6765	0.084961
2	840	Selenium	DnaJ homolog subfamily B member 14	Inverse variance weighted (multiplicative random effects)	0.979693	1.04238	0.92078	0.51674	0.106231
2	841	Selenium	DnaJ homolog subfamily B member 2	Inverse variance weighted (multiplicative random effects)	1.0087	1.0738	0.947556	0.785911	0.0598082
2	842	Selenium	DnaJ homolog subfamily B member 9	Inverse variance weighted (multiplicative random effects)	0.912841	0.991319	0.840576	0.0302187	0.872137
2	843	Selenium	DnaJ homolog subfamily C member 10	Inverse variance weighted (multiplicative random effects)	0.980015	1.09106	0.880275	0.71239	0.104433
2	844	Selenium	DnaJ homolog subfamily C member 15	Inverse variance weighted (multiplicative random effects)	1.02871	1.09974	0.962263	0.406064	0.158914
2	845	Selenium	DnaJ homolog subfamily C member 17	Inverse variance weighted (multiplicative random effects)	1.03061	1.09199	0.972687	0.306925	0.174096
2	846	Selenium	DnaJ homolog subfamily C member 18	Inverse variance weighted (multiplicative random effects)	0.945655	1.01163	0.883984	0.104379	0.471087
2	847	Selenium	Mitochondrial import inner membrane translocase subunit TIM14	Inverse variance weighted (multiplicative random effects)	1.00201	1.0838	0.92638	0.960087	0.0505216
2	848	Selenium	DnaJ homolog subfamily C member 27	Inverse variance weighted (multiplicative random effects)	0.990469	1.0709	0.916075	0.810012	0.0619961
2	849	Selenium	DnaJ homolog subfamily C member 30	Inverse variance weighted (multiplicative random effects)	1.06031	1.14668	0.980442	0.142747	0.507516
2	850	Selenium	DnaJ homolog subfamily C member 4	Inverse variance weighted (multiplicative random effects)	1.04146	1.10808	0.97884	0.199145	0.278038
2	851	Selenium	Deoxyribonuclease-2-beta	Inverse variance weighted (multiplicative random effects)	1.00046	1.11185	0.900228	0.9932	0.0500261
2	852	Selenium	Delta and Notch-like epidermal growth factor-related receptor	Inverse variance weighted (multiplicative random effects)	1.0218	1.08301	0.96406	0.467368	0.112326
2	853	Selenium	Delta and Notch-like epidermal growth factor-related receptor	Inverse variance weighted (multiplicative random effects)	1.06882	1.16054	0.984351	0.113079	0.614375
2	854	Selenium	Dedicator of cytokinesis protein 9	Inverse variance weighted (multiplicative random effects)	0.931313	0.998723	0.868453	0.0459525	0.673013
2	855	Selenium	Docking protein 2	Inverse variance weighted (multiplicative random effects)	1.05564	1.18812	0.937931	0.369353	0.447791
2	856	Selenium	Dipeptidase 1	Inverse variance weighted (multiplicative random effects)	0.93901	0.993012	0.887944	0.0273977	0.56646
2	857	Selenium	Dipeptidase 2	Inverse variance weighted (multiplicative random effects)	1.01145	1.08833	0.940006	0.760644	0.0669979
2	858	Selenium	Inactive dipeptidyl peptidase 10	Inverse variance weighted (multiplicative random effects)	1.06821	1.14596	0.995736	0.0656542	0.606883
2	859	Selenium	Dipeptidyl peptidase 2	Inverse variance weighted (multiplicative random effects)	1.06601	1.18101	0.962216	0.2213	0.579885
2	860	Selenium	Dipeptidyl peptidase 2	Inverse variance weighted (multiplicative random effects)	1.01319	1.07916	0.951246	0.684003	0.072579
2	861	Selenium	Dermatopontin	Inverse variance weighted (multiplicative random effects)	1.00102	1.09812	0.912496	0.982835	0.0501342
2	862	Selenium	Protein dpy-30 homolog	Inverse variance weighted (multiplicative random effects)	1.00078	1.1164	0.897143	0.988778	0.0500799
2	863	Selenium	Dihydropyrimidinase-related protein 3	Inverse variance weighted (multiplicative random effects)	0.975962	1.0968	0.868439	0.682866	0.129786
2	864	Selenium	Dihydropyrimidinase-related protein 5	Inverse variance weighted (multiplicative random effects)	1.00109	1.07859	0.929146	0.977256	0.0501528
2	865	Selenium	Dorsal root ganglia homeobox protein	Inverse variance weighted (multiplicative random effects)	1.09272	1.18048	1.01148	0.02447	0.853083
2	866	Selenium	Desmocollin-2	Inverse variance weighted (multiplicative random effects)	0.935187	1.01866	0.85855	0.124518	0.620378
2	867	Selenium	Desmocollin-3	Inverse variance weighted (multiplicative random effects)	1.03405	1.10502	0.96764	0.322826	0.203922
2	868	Selenium	Down syndrome cell adhesion molecule	Inverse variance weighted (multiplicative random effects)	0.915398	0.978528	0.856341	0.00937869	0.850921
2	869	Selenium	Desmoglein-1	Inverse variance weighted (multiplicative random effects)	0.991815	1.08668	0.905234	0.860019	0.0588177
2	870	Selenium	Desmoglein-2	Inverse variance weighted (multiplicative random effects)	1.01933	1.08562	0.957083	0.551517	0.0988191
2	871	Selenium	E3 ubiquitin-protein ligase DTX1	Inverse variance weighted (multiplicative random effects)	1.02199	1.10016	0.949381	0.562901	0.113418
2	872	Selenium	E3 ubiquitin-protein ligase DTX3L	Inverse variance weighted (multiplicative random effects)	1.04356	1.14973	0.947186	0.388456	0.301215
2	873	Selenium	Dual specificity protein phosphatase 13 isoform A	Inverse variance weighted (multiplicative random effects)	1.06	1.11628	1.00656	0.027256	0.503525
2	874	Selenium	Dual specificity protein phosphatase 15	Inverse variance weighted (multiplicative random effects)	1.09363	1.21239	0.986506	0.0888132	0.859766
2	875	Selenium	Dual specificity protein phosphatase 16	Inverse variance weighted (multiplicative random effects)	0.98742	1.05758	0.92191	0.717747	0.0710681
2	876	Selenium	Dual specificity protein phosphatase 4	Inverse variance weighted (multiplicative random effects)	1.1295	1.24197	1.02722	0.0119192	0.986205
2	877	Selenium	Dual specificity protein phosphatase 6	Inverse variance weighted (multiplicative random effects)	1.04383	1.13633	0.95887	0.321981	0.290899
2	878	Selenium	Segment polarity protein dishevelled homolog DVL-2	Inverse variance weighted (multiplicative random effects)	0.928281	1.00061	0.861184	0.0518737	0.712202
2	879	Selenium	Dynactin-associated protein	Inverse variance weighted (multiplicative random effects)	1.00564	1.07085	0.944393	0.860787	0.0541149
2	880	Selenium	Dynein light chain 1, cytoplasmic	Inverse variance weighted (multiplicative random effects)	0.979001	1.07725	0.889712	0.663601	0.110283
2	881	Selenium	Dynein light chain Tctex-type 3	Inverse variance weighted (multiplicative random effects)	1.06707	1.14109	0.997858	0.0577837	0.592857
2	882	Selenium	Dual specificity tyrosine-phosphorylation-regulated kinase 3	Inverse variance weighted (multiplicative random effects)	1.03222	1.13185	0.941366	0.4999	0.187665
2	883	Selenium	Endothelin-converting enzyme 1	Inverse variance weighted (multiplicative random effects)	1.04121	1.11444	0.972789	0.24423	0.275337
2	884	Selenium	Endothelin-converting enzyme 1	Inverse variance weighted (multiplicative random effects)	1.03226	1.10161	0.967286	0.338413	0.187993
2	885	Selenium	Ectodysplasin-A, secreted form	Inverse variance weighted (multiplicative random effects)	1.0631	1.12959	1.00053	0.0480247	0.542985
2	886	Selenium	Ectodysplasin-A, secreted form	Inverse variance weighted (multiplicative random effects)	0.928267	1.00588	0.85664	0.0692415	0.712386
2	887	Selenium	Tumor necrosis factor receptor superfamily member 27	Inverse variance weighted (multiplicative random effects)	1.0086	1.08242	0.939823	0.812097	0.0595821
2	888	Selenium	Tumor necrosis factor receptor superfamily member EDAR	Inverse variance weighted (multiplicative random effects)	1.02085	1.0741	0.970247	0.426231	0.106959
2	889	Selenium	Enhancer of mRNA-decapping protein 4	Inverse variance weighted (multiplicative random effects)	1.09773	1.19234	1.01062	0.0270726	0.886272
2	890	Selenium	Epididymal secretory protein E3-beta	Inverse variance weighted (multiplicative random effects)	0.987249	1.08351	0.899538	0.786895	0.0716597
2	891	Selenium	Endothelial differentiation-related factor 1	Inverse variance weighted (multiplicative random effects)	1.04018	1.1258	0.961074	0.328972	0.264316
2	892	Selenium	Endothelin-2	Inverse variance weighted (multiplicative random effects)	0.970842	1.06674	0.883569	0.538062	0.169441
2	893	Selenium	Early endosome antigen 1	Inverse variance weighted (multiplicative random effects)	0.922438	0.964469	0.882239	0.000383185	0.781142
2	894	Selenium	Elongation factor 1-beta	Inverse variance weighted (multiplicative random effects)	0.994669	1.09474	0.903742	0.912981	0.053719
2	895	Selenium	EF-hand calcium-binding domain-containing protein 14	Inverse variance weighted (multiplicative random effects)	1.00929	1.11319	0.915083	0.853292	0.0611722
2	896	Selenium	Calcium uptake protein 3, mitochondrial	Inverse variance weighted (multiplicative random effects)	1.11085	1.18629	1.0402	0.00171402	0.947296
2	897	Selenium	Ephrin-A2	Inverse variance weighted (multiplicative random effects)	1.01836	1.10558	0.938024	0.664294	0.094022
2	898	Selenium	Ephrin-A3	Inverse variance weighted (multiplicative random effects)	0.943697	1.00978	0.881941	0.093302	0.499067
2	899	Selenium	Ephrin-A3	Inverse variance weighted (multiplicative random effects)	0.982626	1.07136	0.901246	0.691107	0.0907725
2	900	Selenium	Ephrin-A4	Inverse variance weighted (multiplicative random effects)	0.906462	0.985866	0.833454	0.0218906	0.916088
2	901	Selenium	Ephrin-A5	Inverse variance weighted (multiplicative random effects)	0.967892	1.06143	0.882596	0.488084	0.19596
2	902	Selenium	Ephrin-B1	Inverse variance weighted (multiplicative random effects)	1.14777	1.23656	1.06535	0.00028895	0.997224
2	903	Selenium	Ephrin-B1	Inverse variance weighted (multiplicative random effects)	1.11302	1.2418	0.997601	0.0552375	0.954316
2	904	Selenium	Ephrin-B2	Inverse variance weighted (multiplicative random effects)	0.987704	1.06703	0.914276	0.753585	0.0701061
2	905	Selenium	Ephrin-B2	Inverse variance weighted (multiplicative random effects)	1.00927	1.09861	0.927206	0.831063	0.0611372
2	906	Selenium	Ephrin-B3	Inverse variance weighted (multiplicative random effects)	0.960617	1.01794	0.906524	0.174217	0.273056
2	907	Selenium	Ephrin-B3	Inverse variance weighted (multiplicative random effects)	0.984195	1.04318	0.928543	0.591642	0.0835674
2	908	Selenium	Epidermal growth factor	Inverse variance weighted (multiplicative random effects)	0.983821	1.06358	0.910039	0.681722	0.0852256
2	909	Selenium	Epidermal growth factor receptor	Inverse variance weighted (multiplicative random effects)	1.02402	1.10747	0.946858	0.552614	0.125831
2	910	Selenium	Epidermal growth factor receptor variant III	Inverse variance weighted (multiplicative random effects)	0.874402	0.93342	0.819116	5.63443e-05	0.995905
2	911	Selenium	EH domain-binding protein 1	Inverse variance weighted (multiplicative random effects)	1.01972	1.08588	0.957582	0.542707	0.099095
2	912	Selenium	EH domain-containing protein 4	Inverse variance weighted (multiplicative random effects)	1.092	1.14906	1.03778	0.00070618	0.847762
2	913	Selenium	ETS homologous factor	Inverse variance weighted (multiplicative random effects)	0.988878	1.06998	0.913919	0.780935	0.0663981
2	914	Selenium	Histone-lysine N-methyltransferase EHMT2	Inverse variance weighted (multiplicative random effects)	0.96914	1.07055	0.877337	0.536998	0.184364
2	915	Selenium	EP300-interacting inhibitor of differentiation 3	Inverse variance weighted (multiplicative random effects)	0.906609	0.964273	0.852394	0.00183067	0.915156
2	916	Selenium	Probable RNA-binding protein EIF1AD	Inverse variance weighted (multiplicative random effects)	0.998318	1.08495	0.918602	0.96837	0.0503681
2	917	Selenium	Eukaryotic translation initiation factor 1A, X-chromosomal	Inverse variance weighted (multiplicative random effects)	1.10537	1.19662	1.02108	0.0133039	0.926173
2	918	Selenium	Translation initiation factor eIF-2B subunit alpha	Inverse variance weighted (multiplicative random effects)	1.03894	1.16167	0.929185	0.502437	0.251441
2	919	Selenium	Eukaryotic translation initiation factor 3 subunit G	Inverse variance weighted (multiplicative random effects)	1.01855	1.10808	0.936249	0.669005	0.094909
2	920	Selenium	Eukaryotic translation initiation factor 3 subunit J	Inverse variance weighted (multiplicative random effects)	1.03808	1.12053	0.961688	0.33794	0.242539
2	921	Selenium	Eukaryotic initiation factor 4A-III	Inverse variance weighted (multiplicative random effects)	0.950037	1.00734	0.895993	0.0863051	0.409191
2	922	Selenium	Eukaryotic translation initiation factor 4B	Inverse variance weighted (multiplicative random effects)	1.08501	1.17343	1.00326	0.0412086	0.78973
2	923	Selenium	Eukaryotic translation initiation factor 4E type 2	Inverse variance weighted (multiplicative random effects)	1.04653	1.13606	0.964044	0.277596	0.335481
2	924	Selenium	Eukaryotic translation initiation factor 4E-binding protein 2	Inverse variance weighted (multiplicative random effects)	1.00606	1.06255	0.952573	0.828344	0.0547557
2	925	Selenium	Eukaryotic translation initiation factor 4 gamma 3	Inverse variance weighted (multiplicative random effects)	1.03021	1.12242	0.945579	0.496157	0.170793
2	926	Selenium	Eukaryotic translation initiation factor 5	Inverse variance weighted (multiplicative random effects)	1.01165	1.08059	0.9471	0.730682	0.0675929
2	927	Selenium	Eukaryotic translation initiation factor 5A-1	Inverse variance weighted (multiplicative random effects)	1.02615	1.10248	0.955102	0.480716	0.140126
2	928	Selenium	ELAV-like protein 1	Inverse variance weighted (multiplicative random effects)	0.986901	1.08574	0.897061	0.786566	0.0728699
2	929	Selenium	ETS-related transcription factor Elf-5	Inverse variance weighted (multiplicative random effects)	1.02411	1.10974	0.945077	0.561002	0.126418
2	930	Selenium	ETS domain-containing protein Elk-1	Inverse variance weighted (multiplicative random effects)	0.943906	1.00198	0.8892	0.0580696	0.496069
2	931	Selenium	ETS domain-containing protein Elk-3	Inverse variance weighted (multiplicative random effects)	1.02322	1.10038	0.951475	0.535959	0.120806
2	932	Selenium	RNA polymerase II elongation factor ELL	Inverse variance weighted (multiplicative random effects)	1.0088	1.10269	0.922911	0.846898	0.0600367
2	933	Selenium	RNA polymerase II elongation factor ELL2	Inverse variance weighted (multiplicative random effects)	0.948545	1.03108	0.872612	0.214633	0.430021
2	934	Selenium	Engulfment and cell motility protein 1	Inverse variance weighted (multiplicative random effects)	0.959183	1.04868	0.877324	0.359865	0.290023
2	935	Selenium	ER membrane protein complex subunit 1	Inverse variance weighted (multiplicative random effects)	1.02649	1.1123	0.947301	0.523279	0.142504
2	936	Selenium	ER membrane protein complex subunit 4	Inverse variance weighted (multiplicative random effects)	0.979212	1.05166	0.911754	0.564033	0.109039
2	937	Selenium	EMI domain-containing protein 1	Inverse variance weighted (multiplicative random effects)	1.08109	1.15469	1.01218	0.0203256	0.752303
2	938	Selenium	EMILIN-3	Inverse variance weighted (multiplicative random effects)	1.06777	1.13774	1.0021	0.0428922	0.601535
2	939	Selenium	EMILIN-3	Inverse variance weighted (multiplicative random effects)	1.05755	1.16861	0.957049	0.272055	0.472283
2	940	Selenium	EMILIN-3	Inverse variance weighted (multiplicative random effects)	0.980775	1.07831	0.892063	0.688176	0.100257
2	941	Selenium	Protein enabled homolog	Inverse variance weighted (multiplicative random effects)	1.03346	1.12025	0.953392	0.423772	0.198568
2	942	Selenium	Poly(U)-specific endoribonuclease	Inverse variance weighted (multiplicative random effects)	0.896531	0.967472	0.830791	0.00493741	0.96098
2	943	Selenium	Endoglin	Inverse variance weighted (multiplicative random effects)	1.05916	1.16898	0.959659	0.253494	0.492816
2	944	Selenium	Gamma-enolase	Inverse variance weighted (multiplicative random effects)	1.00462	1.091	0.925078	0.912836	0.0527602
2	945	Selenium	Gamma-enolase	Inverse variance weighted (multiplicative random effects)	0.938835	1.00953	0.873089	0.0884049	0.56905
2	946	Selenium	Ecto-NOX disulfide-thiol exchanger 2	Inverse variance weighted (multiplicative random effects)	1.11291	1.19216	1.03893	0.00230117	0.953948
2	947	Selenium	Ectonucleotide pyrophosphatase/phosphodiesterase family member 5	Inverse variance weighted (multiplicative random effects)	0.91846	0.971954	0.867911	0.00323063	0.822506
2	948	Selenium	Ectonucleotide pyrophosphatase/phosphodiesterase family member 7	Inverse variance weighted (multiplicative random effects)	1.01707	1.05375	0.981665	0.349101	0.0879711
2	949	Selenium	AP-4 complex accessory subunit tepsin	Inverse variance weighted (multiplicative random effects)	1.0508	1.14945	0.960613	0.279127	0.387056
2	950	Selenium	Ectonucleoside triphosphate diphosphohydrolase 1	Inverse variance weighted (multiplicative random effects)	1.0405	1.13982	0.949836	0.393367	0.267779
2	951	Selenium	Ectonucleoside triphosphate diphosphohydrolase 1	Inverse variance weighted (multiplicative random effects)	1.03628	1.09202	0.983386	0.182453	0.224845
2	952	Selenium	Ectonucleoside triphosphate diphosphohydrolase 3	Inverse variance weighted (multiplicative random effects)	1.08548	1.1571	1.0183	0.0118598	0.794004
2	953	Selenium	Ectonucleoside triphosphate diphosphohydrolase 5	Inverse variance weighted (multiplicative random effects)	0.93518	1.0043	0.870817	0.0654635	0.620476
2	954	Selenium	Ectonucleoside triphosphate diphosphohydrolase 6	Inverse variance weighted (multiplicative random effects)	1.08028	1.1273	1.03522	0.000382148	0.743862
2	955	Selenium	Ephrin type-A receptor 10	Inverse variance weighted (multiplicative random effects)	0.955824	1.02795	0.888756	0.223505	0.319538
2	956	Selenium	Ephrin type-A receptor 1	Inverse variance weighted (multiplicative random effects)	1.01935	1.0899	0.953359	0.574672	0.0989279
2	957	Selenium	Ephrin type-A receptor 2	Inverse variance weighted (multiplicative random effects)	0.973392	1.05926	0.894484	0.531804	0.148621
2	958	Selenium	Ephrin type-A receptor 5	Inverse variance weighted (multiplicative random effects)	1.09417	1.16202	1.03028	0.00337016	0.86335
2	959	Selenium	Ephrin type-A receptor 5	Inverse variance weighted (multiplicative random effects)	0.951531	1.02737	0.881294	0.204116	0.388717
2	960	Selenium	Ephrin type-B receptor 2	Inverse variance weighted (multiplicative random effects)	0.974163	1.04524	0.907916	0.466305	0.14273
2	961	Selenium	Ephrin type-B receptor 2	Inverse variance weighted (multiplicative random effects)	1.04598	1.10212	0.992691	0.0919834	0.328921
2	962	Selenium	Ephrin type-B receptor 2	Inverse variance weighted (multiplicative random effects)	0.970012	1.04969	0.896379	0.449707	0.176556
2	963	Selenium	Ephrin type-B receptor 3	Inverse variance weighted (multiplicative random effects)	1.02783	1.08197	0.976396	0.294665	0.152296
2	964	Selenium	Ephrin type-B receptor 4	Inverse variance weighted (multiplicative random effects)	1.04416	1.13844	0.957694	0.327156	0.308063
2	965	Selenium	Ephrin type-B receptor 6	Inverse variance weighted (multiplicative random effects)	1.08673	1.18484	0.996752	0.0592657	0.805176
2	966	Selenium	Ephrin type-B receptor 6	Inverse variance weighted (multiplicative random effects)	0.970838	1.06569	0.884426	0.533769	0.169386
2	967	Selenium	Erythropoietin	Inverse variance weighted (multiplicative random effects)	1.01447	1.07925	0.953587	0.649067	0.0772322
2	968	Selenium	Erythropoietin receptor	Inverse variance weighted (multiplicative random effects)	0.978239	1.05917	0.903493	0.587457	0.114891
2	969	Selenium	Epidermal growth factor receptor substrate 15-like 1	Inverse variance weighted (multiplicative random effects)	1.04582	1.126	0.971346	0.234585	0.327189
2	970	Selenium	Epiphycan	Inverse variance weighted (multiplicative random effects)	1.00612	1.09023	0.928505	0.881548	0.0548504
2	971	Selenium	Endoplasmic reticulum aminopeptidase 1	Inverse variance weighted (multiplicative random effects)	0.963323	1.05444	0.880082	0.417718	0.242568
2	972	Selenium	Endoplasmic reticulum aminopeptidase 2	Inverse variance weighted (multiplicative random effects)	1.01041	1.11045	0.919378	0.829815	0.0634497
2	973	Selenium	Receptor tyrosine-protein kinase erbB-2	Inverse variance weighted (multiplicative random effects)	0.878395	0.942531	0.818624	0.000310823	0.991985
2	974	Selenium	Receptor tyrosine-protein kinase erbB-3	Inverse variance weighted (multiplicative random effects)	0.925007	0.991004	0.863406	0.0266231	0.752136
2	975	Selenium	DNA excision repair protein ERCC-1	Inverse variance weighted (multiplicative random effects)	1.09671	1.13983	1.05522	2.70414e-06	0.879976
2	976	Selenium	DNA repair endonuclease XPF	Inverse variance weighted (multiplicative random effects)	1.0052	1.08212	0.933757	0.890245	0.0535065
2	977	Selenium	Epiregulin	Inverse variance weighted (multiplicative random effects)	1.08719	1.16119	1.01791	0.0128336	0.809073
2	978	Selenium	Enhancer of rudimentary homolog	Inverse variance weighted (multiplicative random effects)	0.976056	1.09463	0.870329	0.678639	0.12916
2	979	Selenium	Endoplasmic reticulum lectin 1	Inverse variance weighted (multiplicative random effects)	0.929694	1.00024	0.864124	0.0507531	0.69419
2	980	Selenium	Erlin-1	Inverse variance weighted (multiplicative random effects)	0.989215	1.05922	0.923841	0.755921	0.0654107
2	981	Selenium	Erythroid membrane-associated protein	Inverse variance weighted (multiplicative random effects)	1.06973	1.14289	1.00125	0.0458256	0.625739
2	982	Selenium	ERO1-like protein alpha	Inverse variance weighted (multiplicative random effects)	1.12464	1.21393	1.04191	0.00258603	0.979919
2	983	Selenium	ERO1-like protein beta	Inverse variance weighted (multiplicative random effects)	0.981006	1.06557	0.90315	0.649442	0.0989792
2	984	Selenium	Endoplasmic reticulum resident protein 29	Inverse variance weighted (multiplicative random effects)	1.04832	1.12727	0.974888	0.20282	0.356654
2	985	Selenium	Endoplasmic reticulum resident protein 44	Inverse variance weighted (multiplicative random effects)	1.04388	1.1366	0.958728	0.322568	0.304833
2	986	Selenium	Endogenous retrovirus group V member 1 Env polyprotein	Inverse variance weighted (multiplicative random effects)	0.951012	1.01921	0.887375	0.155191	0.395816
2	987	Selenium	Endothelial cell-selective adhesion molecule	Inverse variance weighted (multiplicative random effects)	1.10717	1.18612	1.03347	0.00376904	0.933682
2	988	Selenium	Endothelial cell-selective adhesion molecule	Inverse variance weighted (multiplicative random effects)	1.00181	1.07759	0.931356	0.961251	0.0504243
2	989	Selenium	S-formylglutathione hydrolase	Inverse variance weighted (multiplicative random effects)	1.07209	1.1281	1.01887	0.00737046	0.653637
2	990	Selenium	Endothelial cell-specific molecule 1	Inverse variance weighted (multiplicative random effects)	1.07003	1.12829	1.01479	0.0123265	0.629063
2	991	Selenium	Estrogen receptor	Inverse variance weighted (multiplicative random effects)	0.960849	1.0591	0.871716	0.421364	0.270359
2	992	Selenium	Persulfide dioxygenase ETHE1, mitochondrial	Inverse variance weighted (multiplicative random effects)	0.962786	1.05261	0.880625	0.404675	0.248402
2	993	Selenium	Ethanolamine kinase 1	Inverse variance weighted (multiplicative random effects)	1.09847	1.18446	1.01872	0.0145911	0.890781
2	994	Selenium	Protein C-ets-2	Inverse variance weighted (multiplicative random effects)	0.997971	1.08274	0.919841	0.961063	0.0505354
2	995	Selenium	Protein eva-1 homolog C	Inverse variance weighted (multiplicative random effects)	1.04049	1.13971	0.94991	0.393023	0.267632
2	996	Selenium	Protein eva-1 homolog C	Inverse variance weighted (multiplicative random effects)	1.04953	1.13314	0.972079	0.216478	0.371311
2	997	Selenium	Protein EVI2B	Inverse variance weighted (multiplicative random effects)	1.03693	1.12509	0.955673	0.383766	0.231151
2	998	Selenium	Ena/VASP-like protein	Inverse variance weighted (multiplicative random effects)	0.944301	1.05614	0.844309	0.315581	0.473101
2	999	Selenium	Envoplakin	Inverse variance weighted (multiplicative random effects)	1.10393	1.17993	1.03283	0.0036006	0.91963
2	1000	Selenium	RNA-binding protein EWS	Inverse variance weighted (multiplicative random effects)	1.0031	1.07654	0.934663	0.931654	0.051242
2	1001	Selenium	Exosome complex component CSL4	Inverse variance weighted (multiplicative random effects)	0.975331	1.04829	0.907447	0.497374	0.13423
2	1002	Selenium	Exosome complex component RRP40	Inverse variance weighted (multiplicative random effects)	1.13633	1.21094	1.06631	8.19038e-05	0.992162
2	1003	Selenium	Exostosin-like 2	Inverse variance weighted (multiplicative random effects)	1.02825	1.14835	0.920705	0.621153	0.155411
2	1004	Selenium	Ezrin	Inverse variance weighted (multiplicative random effects)	1.0427	1.13899	0.954553	0.353458	0.29168
2	1005	Selenium	Coagulation factor Xa	Inverse variance weighted (multiplicative random effects)	0.932651	1.0032	0.867066	0.0608998	0.608773
2	1006	Selenium	Coagulation Factor X	Inverse variance weighted (multiplicative random effects)	0.893723	0.966803	0.826166	0.00508076	0.952818
2	1007	Selenium	Prothrombin	Inverse variance weighted (multiplicative random effects)	1.05694	1.16997	0.954818	0.285453	0.464547
2	1008	Selenium	Tissue Factor	Inverse variance weighted (multiplicative random effects)	1.02536	1.1021	0.953963	0.496455	0.134654
2	1009	Selenium	Coagulation Factor VIII	Inverse variance weighted (multiplicative random effects)	0.980502	1.03706	0.927028	0.491345	0.1017
2	1010	Selenium	Fatty-acid amide hydrolase 2	Inverse variance weighted (multiplicative random effects)	1.01277	1.09297	0.938463	0.744077	0.0711773
2	1011	Selenium	Fatty acid-binding protein, liver	Inverse variance weighted (multiplicative random effects)	0.959324	1.00306	0.917493	0.0679141	0.288331
2	1012	Selenium	Fatty acid-binding protein, heart	Inverse variance weighted (multiplicative random effects)	0.989552	1.07903	0.907497	0.812031	0.0644464
2	1013	Selenium	Fatty acid-binding protein, adipocyte	Inverse variance weighted (multiplicative random effects)	1.00294	1.09057	0.922358	0.945182	0.0511219
2	1014	Selenium	Fatty acid-binding protein, epidermal	Inverse variance weighted (multiplicative random effects)	0.982139	1.08748	0.887006	0.728812	0.0897989
2	1015	Selenium	FAS-associated factor 2	Inverse variance weighted (multiplicative random effects)	1.21271	1.27212	1.15607	2.71382e-15	0.999999
2	1016	Selenium	FAS-associated factor 2	Inverse variance weighted (multiplicative random effects)	1.00142	1.07948	0.929	0.970497	0.0502606
2	1017	Selenium	FAS-associated factor 2	Inverse variance weighted (multiplicative random effects)	0.990017	1.08472	0.903586	0.829564	0.0626204
2	1018	Selenium	Fumarylacetoacetase	Inverse variance weighted (multiplicative random effects)	0.917066	0.981841	0.856565	0.012908	0.835782
2	1019	Selenium	Fas apoptotic inhibitory molecule 3	Inverse variance weighted (multiplicative random effects)	0.934759	1.02662	0.851117	0.15834	0.626211
2	1020	Selenium	Protein FAM107A	Inverse variance weighted (multiplicative random effects)	1.01593	1.11184	0.928287	0.73135	0.0830367
2	1021	Selenium	Protein FAM107B	Inverse variance weighted (multiplicative random effects)	0.947099	1.02146	0.878155	0.158691	0.450434
2	1022	Selenium	Protein FAM107B	Inverse variance weighted (multiplicative random effects)	1.04102	1.11515	0.971811	0.252082	0.273255
2	1023	Selenium	Protein FAM134B	Inverse variance weighted (multiplicative random effects)	0.98173	1.08323	0.889744	0.713363	0.0952198
2	1024	Selenium	Protein FAM150B	Inverse variance weighted (multiplicative random effects)	1.0367	1.11322	0.965447	0.321123	0.228965
2	1025	Selenium	Protein FAM151A	Inverse variance weighted (multiplicative random effects)	0.908105	0.962076	0.857161	0.00106593	0.905994
2	1026	Selenium	Membrane protein FAM159B	Inverse variance weighted (multiplicative random effects)	1.03208	1.08663	0.980265	0.229556	0.186442
2	1027	Selenium	Protein FAM163A	Inverse variance weighted (multiplicative random effects)	0.958303	1.04075	0.882384	0.311819	0.300648
2	1028	Selenium	Protein FAM163B	Inverse variance weighted (multiplicative random effects)	1.04436	1.11516	0.97806	0.194597	0.310363
2	1029	Selenium	Protein FAM171B	Inverse variance weighted (multiplicative random effects)	1.01839	1.0753	0.964493	0.511275	0.094147
2	1030	Selenium	Protein FAM171B	Inverse variance weighted (multiplicative random effects)	0.950069	1.0035	0.899486	0.0665131	0.408827
2	1031	Selenium	Protein FAM171B	Inverse variance weighted (multiplicative random effects)	0.904214	0.954483	0.856593	0.000264629	0.928652
2	1032	Selenium	Protein FAM172A	Inverse variance weighted (multiplicative random effects)	1.08839	1.1424	1.03693	0.000608902	0.819384
2	1033	Selenium	Protein FAM173A	Inverse variance weighted (multiplicative random effects)	0.960009	1.03455	0.890836	0.284759	0.280189
2	1034	Selenium	Membrane protein FAM174A	Inverse variance weighted (multiplicative random effects)	0.96375	1.05469	0.88065	0.422218	0.238042
2	1035	Selenium	Membrane protein FAM174B	Inverse variance weighted (multiplicative random effects)	1.07032	1.15038	0.995822	0.064856	0.632492
2	1036	Selenium	BRISC complex subunit Abro1	Inverse variance weighted (multiplicative random effects)	1.01399	1.11692	0.920554	0.778155	0.0736447
2	1037	Selenium	Protein FAM177A1	Inverse variance weighted (multiplicative random effects)	0.93561	1.02967	0.850138	0.173288	0.61449
2	1038	Selenium	Protein FAM189A2	Inverse variance weighted (multiplicative random effects)	0.983427	1.0597	0.912647	0.661002	0.087007
2	1039	Selenium	Protein FAM189A2	Inverse variance weighted (multiplicative random effects)	1.10038	1.19226	1.01559	0.0193863	0.901651
2	1040	Selenium	Protein FAM19A2	Inverse variance weighted (multiplicative random effects)	0.980032	1.04733	0.917062	0.551659	0.104307
2	1041	Selenium	Protein FAM19A3	Inverse variance weighted (multiplicative random effects)	0.956173	1.02145	0.895071	0.18345	0.327276
2	1042	Selenium	Protein FAM19A4	Inverse variance weighted (multiplicative random effects)	0.923512	0.994766	0.857362	0.0358697	0.769264
2	1043	Selenium	Protein FAM19A5	Inverse variance weighted (multiplicative random effects)	1.0282	1.12964	0.935861	0.56246	0.154996
2	1044	Selenium	Protein FAM209B	Inverse variance weighted (multiplicative random effects)	1.03271	1.13468	0.939904	0.502905	0.191924
2	1045	Selenium	Pseudokinase FAM20A	Inverse variance weighted (multiplicative random effects)	1.11048	1.18329	1.04216	0.0012184	0.946101
2	1046	Selenium	Glycosaminoglycan xylosylkinase	Inverse variance weighted (multiplicative random effects)	0.980413	1.03951	0.924677	0.507703	0.102201
2	1047	Selenium	Redox-regulatory protein FAM213A	Inverse variance weighted (multiplicative random effects)	0.966082	1.04591	0.892349	0.394264	0.213727
2	1048	Selenium	Protein FAM24B	Inverse variance weighted (multiplicative random effects)	1.08206	1.21092	0.966914	0.169478	0.762043
2	1049	Selenium	Protein FAM3B	Inverse variance weighted (multiplicative random effects)	0.884798	0.965831	0.810564	0.0061887	0.986955
2	1050	Selenium	Protein FAM3B	Inverse variance weighted (multiplicative random effects)	0.932423	1.04588	0.831274	0.232361	0.658301
2	1051	Selenium	Protein FAM3D	Inverse variance weighted (multiplicative random effects)	0.998786	1.09061	0.914691	0.97841	0.0501915
2	1052	Selenium	MIP18 family protein FAM96A	Inverse variance weighted (multiplicative random effects)	1.02572	1.11425	0.94423	0.54762	0.137168
2	1053	Selenium	E3 ubiquitin-protein ligase FANCL	Inverse variance weighted (multiplicative random effects)	1.07159	1.13773	1.0093	0.0236362	0.647734
2	1054	Selenium	Prolyl endopeptidase FAP	Inverse variance weighted (multiplicative random effects)	1.0741	1.13111	1.01997	0.00674235	0.676944
2	1055	Selenium	Phenylalanine--tRNA ligase, mitochondrial	Inverse variance weighted (multiplicative random effects)	0.987316	1.05368	0.925127	0.700544	0.0714194
2	1056	Selenium	Tumor necrosis factor receptor superfamily member 6	Inverse variance weighted (multiplicative random effects)	0.914057	0.987624	0.845969	0.0228869	0.862278
2	1057	Selenium	Tumor necrosis factor receptor superfamily member 6	Inverse variance weighted (multiplicative random effects)	0.979101	1.06577	0.899483	0.625492	0.109692
2	1058	Selenium	Tumor necrosis factor receptor superfamily member 6	Inverse variance weighted (multiplicative random effects)	0.925271	0.988099	0.866437	0.0204944	0.748837
2	1059	Selenium	Tumor necrosis factor ligand superfamily member 6, soluble form	Inverse variance weighted (multiplicative random effects)	1.04073	1.15464	0.938056	0.451257	0.270226
2	1060	Selenium	Fetal and adult testis-expressed transcript protein	Inverse variance weighted (multiplicative random effects)	1.11485	1.19386	1.04107	0.00185706	0.959556
2	1061	Selenium	Fatty acid hydroxylase domain-containing protein 2	Inverse variance weighted (multiplicative random effects)	0.939685	0.968773	0.911471	6.34247e-05	0.556706
2	1062	Selenium	Fibulin-1	Inverse variance weighted (multiplicative random effects)	0.886657	0.995608	0.789628	0.0419071	0.984299
2	1063	Selenium	Fructose-1,6-bisphosphatase 1	Inverse variance weighted (multiplicative random effects)	0.8532	0.947685	0.768136	0.00304903	0.998453
2	1064	Selenium	Fructose-1,6-bisphosphatase isozyme 2	Inverse variance weighted (multiplicative random effects)	0.917416	0.997672	0.843616	0.0439607	0.832512
2	1065	Selenium	F-box/LRR-repeat protein 4	Inverse variance weighted (multiplicative random effects)	1.06411	1.16798	0.969473	0.191012	0.555831
2	1066	Selenium	F-box/LRR-repeat protein 4	Inverse variance weighted (multiplicative random effects)	0.947483	1.01365	0.885638	0.117244	0.444994
2	1067	Selenium	F-box/LRR-repeat protein 4	Inverse variance weighted (multiplicative random effects)	0.957085	1.03982	0.880936	0.299756	0.315864
2	1068	Selenium	F-box/LRR-repeat protein 5	Inverse variance weighted (multiplicative random effects)	1.04192	1.13017	0.960557	0.322219	0.283037
2	1069	Selenium	F-box only protein 3	Inverse variance weighted (multiplicative random effects)	0.990997	1.07134	0.916681	0.820118	0.0606915
2	1070	Selenium	High affinity immunoglobulin alpha and immunoglobulin mu Fc receptor	Inverse variance weighted (multiplicative random effects)	1.04864	1.09614	1.0032	0.0355981	0.360648
2	1071	Selenium	Immunoglobulin alpha Fc receptor	Inverse variance weighted (multiplicative random effects)	0.996466	1.06895	0.9289	0.921287	0.0516291
2	1072	Selenium	Low affinity immunoglobulin epsilon Fc receptor	Inverse variance weighted (multiplicative random effects)	1.04067	1.15717	0.935894	0.461562	0.26952
2	1073	Selenium	High affinity immunoglobulin gamma Fc receptor I	Inverse variance weighted (multiplicative random effects)	0.97858	1.04904	0.912849	0.541622	0.112801
2	1074	Selenium	Low affinity immunoglobulin gamma Fc region receptor II-a	Inverse variance weighted (multiplicative random effects)	1.0266	1.08485	0.971465	0.351327	0.143271
2	1075	Selenium	Low affinity immunoglobulin gamma Fc region receptor II-b	Inverse variance weighted (multiplicative random effects)	1.05102	1.12229	0.984278	0.137122	0.389661
2	1076	Selenium	Low affinity immunoglobulin gamma Fc region receptor III-B	Inverse variance weighted (multiplicative random effects)	0.969358	1.05026	0.894685	0.446691	0.18246
2	1077	Selenium	Ficolin-1	Inverse variance weighted (multiplicative random effects)	0.946684	1.02206	0.87687	0.16098	0.456407
2	1078	Selenium	Ficolin-2	Inverse variance weighted (multiplicative random effects)	1.02754	1.10335	0.956943	0.45437	0.150151
2	1079	Selenium	Fc receptor-like protein 1	Inverse variance weighted (multiplicative random effects)	0.994518	1.09658	0.901956	0.912189	0.0539326
2	1080	Selenium	Fc receptor-like protein 2	Inverse variance weighted (multiplicative random effects)	1.01359	1.10376	0.93078	0.756265	0.0739884
2	1081	Selenium	Fc receptor-like protein 3	Inverse variance weighted (multiplicative random effects)	1.00803	1.05825	0.960192	0.747121	0.0583496
2	1082	Selenium	Fc receptor-like protein 4	Inverse variance weighted (multiplicative random effects)	1.07632	1.18141	0.980575	0.121788	0.701929
2	1083	Selenium	Fc receptor-like protein 5	Inverse variance weighted (multiplicative random effects)	0.956886	1.0207	0.897063	0.180899	0.318241
2	1084	Selenium	Fc receptor-like protein 6	Inverse variance weighted (multiplicative random effects)	0.979047	1.05902	0.905117	0.597071	0.109997
2	1085	Selenium	Flap endonuclease 1	Inverse variance weighted (multiplicative random effects)	1.06846	1.16257	0.981972	0.124149	0.610204
2	1086	Selenium	D-dimer	Inverse variance weighted (multiplicative random effects)	1.05635	1.12826	0.989015	0.102832	0.456766
2	1087	Selenium	Fibroblast growth factor 10	Inverse variance weighted (multiplicative random effects)	0.906439	0.970643	0.846482	0.00490215	0.916227
2	1088	Selenium	Fibroblast growth factor 1	Inverse variance weighted (multiplicative random effects)	0.979216	1.08124	0.88682	0.677887	0.109027
2	1089	Selenium	Fibroblast growth factor 16	Inverse variance weighted (multiplicative random effects)	1.05166	1.14519	0.965778	0.246493	0.380114
2	1090	Selenium	Fibroblast growth factor 16	Inverse variance weighted (multiplicative random effects)	1.02524	1.08817	0.965951	0.412098	0.133869
2	1091	Selenium	Fibroblast growth factor 19	Inverse variance weighted (multiplicative random effects)	0.884962	0.941202	0.832083	0.000101197	0.986734
2	1092	Selenium	Fibroblast growth factor 20	Inverse variance weighted (multiplicative random effects)	0.962652	1.04078	0.890392	0.339021	0.25008
2	1093	Selenium	Fibroblast growth factor 23	Inverse variance weighted (multiplicative random effects)	0.994072	1.06043	0.931864	0.856886	0.0546049
2	1094	Selenium	Fibroblast growth factor 4	Inverse variance weighted (multiplicative random effects)	0.896976	0.981322	0.819879	0.0177303	0.959534
2	1095	Selenium	Fibroblast growth factor 5	Inverse variance weighted (multiplicative random effects)	1.03035	1.08661	0.977002	0.270378	0.17189
2	1096	Selenium	Fibroblast growth factor 6	Inverse variance weighted (multiplicative random effects)	0.997829	1.04155	0.955949	0.92088	0.0506132
2	1097	Selenium	Fibroblast growth factor 7	Inverse variance weighted (multiplicative random effects)	1.02334	1.11046	0.943059	0.579871	0.121556
2	1098	Selenium	Fibroblast growth factor 7	Inverse variance weighted (multiplicative random effects)	0.990245	1.05	0.933887	0.74299	0.0625725
2	1099	Selenium	Fibroblast growth factor 8 isoform B	Inverse variance weighted (multiplicative random effects)	1.0305	1.11038	0.956363	0.430287	0.173131
2	1100	Selenium	Fibroblast growth factor 8 isoform A	Inverse variance weighted (multiplicative random effects)	0.957218	1.06467	0.860608	0.420528	0.314199
2	1101	Selenium	Fibroblast growth factor 9	Inverse variance weighted (multiplicative random effects)	0.876147	0.963327	0.796856	0.00629556	0.994963
2	1102	Selenium	Fibroblast growth factor receptor 2	Inverse variance weighted (multiplicative random effects)	0.984609	1.05229	0.921282	0.647465	0.0817961
2	1103	Selenium	Fibroblast growth factor receptor 3	Inverse variance weighted (multiplicative random effects)	1.02127	1.11669	0.934003	0.644188	0.109288
2	1104	Selenium	Fibroblast growth factor receptor 3	Inverse variance weighted (multiplicative random effects)	1.10549	1.21883	1.00269	0.0440106	0.926697
2	1105	Selenium	Fibroblast growth factor receptor 4	Inverse variance weighted (multiplicative random effects)	1.01341	1.14736	0.895089	0.833486	0.0733367
2	1106	Selenium	Tyrosine-protein kinase Fgr	Inverse variance weighted (multiplicative random effects)	0.986637	1.04383	0.93258	0.639826	0.0738177
2	1107	Selenium	Bis(5'-adenosyl)-triphosphatase	Inverse variance weighted (multiplicative random effects)	1.03061	1.10113	0.964603	0.371958	0.174062
2	1108	Selenium	Fibrinogen C domain-containing protein 1	Inverse variance weighted (multiplicative random effects)	0.915003	0.990394	0.845352	0.0278808	0.854182
2	1109	Selenium	Polyphosphoinositide phosphatase	Inverse variance weighted (multiplicative random effects)	0.834238	0.884773	0.786589	1.54202e-09	0.999993
2	1110	Selenium	Vascular endothelial growth factor D	Inverse variance weighted (multiplicative random effects)	1.09643	1.18985	1.01034	0.027346	0.8782
2	1111	Selenium	Vascular endothelial growth factor D	Inverse variance weighted (multiplicative random effects)	0.973048	1.06502	0.889018	0.553234	0.151271
2	1112	Selenium	Four-jointed box protein 1	Inverse variance weighted (multiplicative random effects)	0.9248	0.961667	0.889345	8.86314e-05	0.754468
2	1113	Selenium	Peptidyl-prolyl cis-trans isomerase FKBP14	Inverse variance weighted (multiplicative random effects)	0.99491	1.05349	0.939586	0.861228	0.053389
2	1114	Selenium	Peptidyl-prolyl cis-trans isomerase FKBP2	Inverse variance weighted (multiplicative random effects)	1.0398	1.1225	0.9632	0.31746	0.260328
2	1115	Selenium	Inactive peptidyl-prolyl cis-trans isomerase FKBP6	Inverse variance weighted (multiplicative random effects)	1.07022	1.15249	0.993828	0.0724703	0.631458
2	1116	Selenium	Peptidyl-prolyl cis-trans isomerase FKBP7	Inverse variance weighted (multiplicative random effects)	0.913093	1.00462	0.829907	0.0621129	0.870292
2	1117	Selenium	Filamin-A	Inverse variance weighted (multiplicative random effects)	1.0489	1.10923	0.991843	0.0943348	0.363664
2	1118	Selenium	Filamin-A	Inverse variance weighted (multiplicative random effects)	1.02294	1.07688	0.971707	0.386934	0.11909
2	1119	Selenium	Filamin-A	Inverse variance weighted (multiplicative random effects)	0.966973	1.02281	0.91418	0.241006	0.204811
2	1120	Selenium	Filamin-A	Inverse variance weighted (multiplicative random effects)	0.99199	1.05478	0.932937	0.797318	0.0584411
2	1121	Selenium	Leucine-rich repeat transmembrane protein FLRT1	Inverse variance weighted (multiplicative random effects)	1.12416	1.20959	1.04477	0.00173675	0.979138
2	1122	Selenium	Leucine-rich repeat transmembrane protein FLRT1	Inverse variance weighted (multiplicative random effects)	1.02364	1.10223	0.950643	0.535954	0.123388
2	1123	Selenium	Leucine-rich repeat transmembrane protein FLRT2	Inverse variance weighted (multiplicative random effects)	0.973712	1.06411	0.89099	0.556464	0.146135
2	1124	Selenium	Leucine-rich repeat transmembrane protein FLRT3	Inverse variance weighted (multiplicative random effects)	1.03683	1.10148	0.975972	0.241236	0.230133
2	1125	Selenium	Leucine-rich repeat transmembrane protein FLRT3	Inverse variance weighted (multiplicative random effects)	1.00403	1.0719	0.940446	0.904175	0.0520988
2	1126	Selenium	Receptor-type tyrosine-protein kinase FLT3	Inverse variance weighted (multiplicative random effects)	1.02686	1.10878	0.951	0.498433	0.145186
2	1127	Selenium	Fms-related tyrosine kinase 3 ligand	Inverse variance weighted (multiplicative random effects)	1.09503	1.14839	1.04414	0.000184648	0.869115
2	1128	Selenium	Fms-related tyrosine kinase 3 ligand	Inverse variance weighted (multiplicative random effects)	1.08437	1.1507	1.02187	0.00749046	0.784117
2	1129	Selenium	Vascular endothelial growth factor receptor 3	Inverse variance weighted (multiplicative random effects)	1.11571	1.22102	1.01948	0.0173529	0.961835
2	1130	Selenium	Feline leukemia virus subgroup C receptor-related protein 1	Inverse variance weighted (multiplicative random effects)	0.991098	1.06492	0.922393	0.807257	0.0604516
2	1131	Selenium	Fibronectin Fragment 4	Inverse variance weighted (multiplicative random effects)	0.988111	1.08714	0.898101	0.806114	0.0681556
2	1132	Selenium	Fibronectin type III domain-containing protein 4	Inverse variance weighted (multiplicative random effects)	1.01102	1.06692	0.958046	0.689842	0.0657366
2	1133	Selenium	Fibronectin type III domain-containing protein 5	Inverse variance weighted (multiplicative random effects)	1.03777	1.15183	0.935011	0.485855	0.239539
2	1134	Selenium	Glutamate carboxypeptidase 2	Inverse variance weighted (multiplicative random effects)	0.977689	1.08047	0.884687	0.658176	0.118354
2	1135	Selenium	Glutamate carboxypeptidase 2	Inverse variance weighted (multiplicative random effects)	1.01835	1.09742	0.944974	0.633644	0.0939559
2	1136	Selenium	Forkhead box protein C2	Inverse variance weighted (multiplicative random effects)	0.92092	1.02368	0.828476	0.126912	0.797665
2	1137	Selenium	Forkhead box protein J2	Inverse variance weighted (multiplicative random effects)	0.976195	1.04355	0.91319	0.479078	0.12819
2	1138	Selenium	Forkhead box protein L2	Inverse variance weighted (multiplicative random effects)	1.06671	1.16046	0.980536	0.132931	0.588571
2	1139	Selenium	Tyrosine-protein kinase FRK	Inverse variance weighted (multiplicative random effects)	0.992007	1.03626	0.94964	0.718576	0.058405
2	1140	Selenium	Secreted frizzled-related protein 3	Inverse variance weighted (multiplicative random effects)	1.06353	1.14577	0.9872	0.105024	0.548521
2	1141	Selenium	Secreted frizzled-related protein 3	Inverse variance weighted (multiplicative random effects)	1.10879	1.18948	1.03358	0.00395776	0.940056
2	1142	Selenium	Follistatin	Inverse variance weighted (multiplicative random effects)	0.923541	0.983825	0.866951	0.0136834	0.768936
2	1143	Selenium	Follistatin-related protein 1	Inverse variance weighted (multiplicative random effects)	1.02395	1.097	0.955762	0.500863	0.125377
2	1144	Selenium	Follistatin-related protein 1	Inverse variance weighted (multiplicative random effects)	1.08118	1.17428	0.995461	0.0640186	0.753103
2	1145	Selenium	Follistatin-related protein 3	Inverse variance weighted (multiplicative random effects)	1.04516	1.13885	0.95918	0.313216	0.319597
2	1146	Selenium	Follistatin-related protein 4	Inverse variance weighted (multiplicative random effects)	0.992654	1.05915	0.930336	0.823622	0.0570896
2	1147	Selenium	Follistatin-related protein 5	Inverse variance weighted (multiplicative random effects)	1.03736	1.09935	0.978861	0.215531	0.225838
2	1148	Selenium	Ferritin	Inverse variance weighted (multiplicative random effects)	1.03242	1.1145	0.956392	0.413609	0.189398
2	1149	Selenium	Ferritin	Inverse variance weighted (multiplicative random effects)	0.936945	0.999895	0.877959	0.0496259	0.595859
2	1150	Selenium	Furin	Inverse variance weighted (multiplicative random effects)	1.02618	1.08864	0.967315	0.391162	0.140366
2	1151	Selenium	Alpha-(1,3)-fucosyltransferase 10	Inverse variance weighted (multiplicative random effects)	1.01219	1.10158	0.930064	0.778913	0.0692925
2	1152	Selenium	Galactoside 3(4)-L-fucosyltransferase	Inverse variance weighted (multiplicative random effects)	0.966818	1.02273	0.913959	0.239441	0.206371
2	1153	Selenium	Alpha-(1,3)-fucosyltransferase 5	Inverse variance weighted (multiplicative random effects)	0.904866	0.973367	0.841186	0.00725267	0.925238
2	1154	Selenium	Alpha-(1,6)-fucosyltransferase	Inverse variance weighted (multiplicative random effects)	1.0415	1.10727	0.979626	0.193184	0.278433
2	1155	Selenium	Alpha-(1,3)-fucosyltransferase 9	Inverse variance weighted (multiplicative random effects)	1.04629	1.14628	0.95502	0.331191	0.33266
2	1156	Selenium	Fragile X mental retardation syndrome-related protein 1	Inverse variance weighted (multiplicative random effects)	1.03291	1.20223	0.887438	0.675869	0.187157
2	1157	Selenium	Tyrosine-protein kinase Fyn	Inverse variance weighted (multiplicative random effects)	0.958131	1.02895	0.892184	0.239787	0.302871
2	1158	Selenium	G0/G1 switch protein 2	Inverse variance weighted (multiplicative random effects)	1.00745	1.0832	0.937008	0.840854	0.0571915
2	1159	Selenium	Protein G6b	Inverse variance weighted (multiplicative random effects)	1.10133	1.15955	1.04603	0.000240264	0.906841
2	1160	Selenium	Protein G6b	Inverse variance weighted (multiplicative random effects)	0.950906	1.02311	0.883797	0.177625	0.39727
2	1161	Selenium	Gamma-aminobutyric acid receptor-associated protein-like 1	Inverse variance weighted (multiplicative random effects)	1.0154	1.08491	0.950344	0.650995	0.0808472
2	1162	Selenium	Gamma-aminobutyric acid receptor-associated protein-like 2	Inverse variance weighted (multiplicative random effects)	1.04399	1.11436	0.978072	0.195759	0.306151
2	1163	Selenium	Gamma-aminobutyric acid type B receptor subunit 2	Inverse variance weighted (multiplicative random effects)	0.938618	1.03046	0.854959	0.183521	0.549105
2	1164	Selenium	Gamma-aminobutyric acid type B receptor subunit 2	Inverse variance weighted (multiplicative random effects)	0.921683	0.993585	0.854984	0.0333428	0.789448
2	1165	Selenium	Growth arrest and DNA damage-inducible proteins-interacting protein 1	Inverse variance weighted (multiplicative random effects)	0.992005	1.0881	0.904397	0.864887	0.0584071
2	1166	Selenium	Galanin peptides	Inverse variance weighted (multiplicative random effects)	0.999963	1.08149	0.924579	0.999272	0.0500002
2	1167	Selenium	Polypeptide N-acetylgalactosaminyltransferase 10	Inverse variance weighted (multiplicative random effects)	1.05554	1.16299	0.958016	0.274462	0.446602
2	1168	Selenium	Polypeptide N-acetylgalactosaminyltransferase 11	Inverse variance weighted (multiplicative random effects)	1.03561	1.15323	0.929989	0.523773	0.218463
2	1169	Selenium	Polypeptide N-acetylgalactosaminyltransferase 16	Inverse variance weighted (multiplicative random effects)	0.963888	1.03393	0.89859	0.304105	0.236425
2	1170	Selenium	Polypeptide N-acetylgalactosaminyltransferase 1	Inverse variance weighted (multiplicative random effects)	1.0583	1.16582	0.960688	0.251111	0.481678
2	1171	Selenium	Polypeptide N-acetylgalactosaminyltransferase 2	Inverse variance weighted (multiplicative random effects)	0.907719	0.979259	0.841405	0.012366	0.908442
2	1172	Selenium	Polypeptide N-acetylgalactosaminyltransferase 3	Inverse variance weighted (multiplicative random effects)	1.043	1.11545	0.975251	0.219217	0.294884
2	1173	Selenium	N-acetylgalactosaminyltransferase 7	Inverse variance weighted (multiplicative random effects)	1.02974	1.08156	0.980407	0.241988	0.167006
2	1174	Selenium	Galanin-like peptide	Inverse variance weighted (multiplicative random effects)	1.01563	1.10261	0.9355	0.711535	0.0817737
2	1175	Selenium	Gigaxonin	Inverse variance weighted (multiplicative random effects)	1.02009	1.08558	0.958544	0.531039	0.098649
2	1176	Selenium	Glyceraldehyde-3-phosphate dehydrogenase, testis-specific	Inverse variance weighted (multiplicative random effects)	1.04264	1.10105	0.987319	0.133315	0.291001
2	1177	Selenium	Growth arrest-specific protein 1	Inverse variance weighted (multiplicative random effects)	0.986571	1.03907	0.936726	0.609252	0.0740602
2	1178	Selenium	Guanylate-binding protein 6	Inverse variance weighted (multiplicative random effects)	1.0316	1.13378	0.938628	0.518539	0.182284
2	1179	Selenium	Vitamin D-binding protein	Inverse variance weighted (multiplicative random effects)	1.01865	1.10494	0.9391	0.65601	0.0954208
2	1180	Selenium	Grancalcin	Inverse variance weighted (multiplicative random effects)	1.02093	1.10573	0.942626	0.610961	0.107329
2	1181	Selenium	Glucagon	Inverse variance weighted (multiplicative random effects)	0.936467	1.02372	0.856647	0.148695	0.602394
2	1182	Selenium	GTP cyclohydrolase 1	Inverse variance weighted (multiplicative random effects)	0.977649	1.06264	0.899456	0.595078	0.114993
2	1183	Selenium	Glucokinase	Inverse variance weighted (multiplicative random effects)	1.0157	1.12829	0.914339	0.771519	0.0820772
2	1184	Selenium	Glucokinase regulatory protein	Inverse variance weighted (multiplicative random effects)	1.03543	1.10805	0.967579	0.313965	0.216716
2	1185	Selenium	Beta-1,3-galactosyl-O-glycosyl-glycoprotein beta-1,6-N-acetylglucosaminyltransferase	Inverse variance weighted (multiplicative random effects)	1.12819	1.20854	1.05318	0.000590332	0.984714
2	1186	Selenium	N-acetyllactosaminide beta-1,6-N-acetylglucosaminyl-transferase, isoform C	Inverse variance weighted (multiplicative random effects)	1.06563	1.12002	1.01389	0.0123142	0.574999
2	1187	Selenium	Beta-1,3-galactosyl-O-glycosyl-glycoprotein beta-1,6-N-acetylglucosaminyltransferase 4	Inverse variance weighted (multiplicative random effects)	0.956697	1.03463	0.88463	0.267912	0.320751
2	1188	Selenium	Beta-1,3-galactosyl-O-glycosyl-glycoprotein beta-1,6-N-acetylglucosaminyltransferase 4	Inverse variance weighted (multiplicative random effects)	1.03861	1.12486	0.95897	0.352012	0.24805
2	1189	Selenium	Guanine deaminase	Inverse variance weighted (multiplicative random effects)	1.0275	1.12881	0.935293	0.571677	0.149888
2	1190	Selenium	Growth/differentiation factor 11	Inverse variance weighted (multiplicative random effects)	1.05851	1.13259	0.989269	0.0994772	0.484367
2	1191	Selenium	Growth/differentiation factor 11	Inverse variance weighted (multiplicative random effects)	1.06888	1.12368	1.01674	0.00903538	0.615151
2	1192	Selenium	Growth/differentiation factor 11	Inverse variance weighted (multiplicative random effects)	1.08167	1.17426	0.996374	0.061025	0.757972
2	1193	Selenium	Growth/differentiation factor 11	Inverse variance weighted (multiplicative random effects)	1.01666	1.11154	0.929886	0.716577	0.0861706
2	1194	Selenium	Growth/differentiation factor 11/8	Inverse variance weighted (multiplicative random effects)	1.00925	1.09309	0.931845	0.821058	0.0610873
2	1195	Selenium	Growth/differentiation factor 15	Inverse variance weighted (multiplicative random effects)	0.950462	1.00653	0.89752	0.082291	0.403315
2	1196	Selenium	Growth/differentiation factor 5	Inverse variance weighted (multiplicative random effects)	1.06027	1.13792	0.987918	0.10461	0.506825
2	1197	Selenium	Growth/differentiation factor 9	Inverse variance weighted (multiplicative random effects)	1.10841	1.16977	1.05028	0.000180755	0.938571
2	1198	Selenium	Glial cell line-derived neurotrophic factor	Inverse variance weighted (multiplicative random effects)	0.914072	0.979878	0.852686	0.0113054	0.86223
2	1199	Selenium	GTP-binding protein GEM	Inverse variance weighted (multiplicative random effects)	1.07898	1.17943	0.987085	0.0941743	0.706972
2	1200	Selenium	Glial fibrillary acidic protein	Inverse variance weighted (multiplicative random effects)	1.10179	1.19818	1.01315	0.0234942	0.909081
2	1201	Selenium	GDNF family receptor alpha-1	Inverse variance weighted (multiplicative random effects)	1.01677	1.14611	0.902028	0.785445	0.0866522
2	1202	Selenium	GDNF family receptor alpha-2	Inverse variance weighted (multiplicative random effects)	1.06127	1.15718	0.973305	0.177958	0.477925
2	1203	Selenium	GDNF family receptor alpha-3	Inverse variance weighted (multiplicative random effects)	1.05415	1.17505	0.945682	0.341158	0.42886
2	1204	Selenium	GDNF family receptor alpha-like	Inverse variance weighted (multiplicative random effects)	1.04873	1.13206	0.971533	0.222592	0.361627
2	1205	Selenium	ADP-ribosylation factor-binding protein GGA1	Inverse variance weighted (multiplicative random effects)	1.01112	1.1104	0.920725	0.816926	0.0660405
2	1206	Selenium	ADP-ribosylation factor-binding protein GGA3	Inverse variance weighted (multiplicative random effects)	1.01255	1.11083	0.922972	0.791824	0.0704461
2	1207	Selenium	Gamma-glutamyl hydrolase	Inverse variance weighted (multiplicative random effects)	1.0185	1.09041	0.951333	0.59842	0.0946995
2	1208	Selenium	Inactive gamma-glutamyltranspeptidase 2	Inverse variance weighted (multiplicative random effects)	1.01105	1.05817	0.966034	0.636197	0.0658387
2	1209	Selenium	Somatotropin	Inverse variance weighted (multiplicative random effects)	1.04056	1.12801	0.959891	0.334197	0.268415
2	1210	Selenium	GH3 domain-containing protein	Inverse variance weighted (multiplicative random effects)	0.966586	1.05732	0.883639	0.45784	0.208617
2	1211	Selenium	Growth hormone receptor	Inverse variance weighted (multiplicative random effects)	1.02062	1.10457	0.943063	0.612675	0.105681
2	1212	Selenium	Appetite-regulating hormone	Inverse variance weighted (multiplicative random effects)	1.0562	1.15611	0.964929	0.235704	0.454937
2	1213	Selenium	Gap junction alpha-1 protein	Inverse variance weighted (multiplicative random effects)	1.09798	1.20846	0.997604	0.0560103	0.88796
2	1214	Selenium	Gap junction alpha-8 protein	Inverse variance weighted (multiplicative random effects)	1.03164	1.16339	0.914807	0.611477	0.182768
2	1215	Selenium	Gap junction delta-2 protein	Inverse variance weighted (multiplicative random effects)	1.15651	1.24083	1.07793	5.12119e-05	0.998833
2	1216	Selenium	D-glucuronyl C5-epimerase	Inverse variance weighted (multiplicative random effects)	0.946932	1.03248	0.868472	0.216584	0.433234
2	1217	Selenium	Glioma pathogenesis-related protein 1	Inverse variance weighted (multiplicative random effects)	0.991533	1.07833	0.911725	0.842571	0.0594419
2	1218	Selenium	Lactoylglutathione lyase	Inverse variance weighted (multiplicative random effects)	1.04997	1.15039	0.958309	0.29546	0.376825
2	1219	Selenium	Glucagon-like peptide 1 receptor	Inverse variance weighted (multiplicative random effects)	1.04231	1.09287	0.994098	0.0863411	0.287383
2	1220	Selenium	Glutaredoxin-2, mitochondrial	Inverse variance weighted (multiplicative random effects)	1.05697	1.13434	0.984874	0.124259	0.464591
2	1221	Selenium	Glycosyltransferase 8 domain-containing protein 1	Inverse variance weighted (multiplicative random effects)	1.06432	1.14591	0.988531	0.0981439	0.558351
2	1222	Selenium	Glycolipid transfer protein	Inverse variance weighted (multiplicative random effects)	0.924572	0.984965	0.867882	0.0151296	0.757015
2	1223	Selenium	Glycolipid transfer protein domain-containing protein 2	Inverse variance weighted (multiplicative random effects)	1.00328	1.06729	0.943115	0.917267	0.0513962
2	1224	Selenium	Glucocorticoid modulatory element-binding protein 2	Inverse variance weighted (multiplicative random effects)	1.01352	1.08817	0.943984	0.711176	0.0737249
2	1225	Selenium	Glia maturation factor gamma	Inverse variance weighted (multiplicative random effects)	1.03282	1.1447	0.931874	0.538309	0.192891
2	1226	Selenium	Guanine nucleotide-binding protein G(k) subunit alpha	Inverse variance weighted (multiplicative random effects)	1.03209	1.09249	0.975024	0.276414	0.186515
2	1227	Selenium	Guanine nucleotide-binding protein G(I)/G(S)/G(O) subunit gamma-T2	Inverse variance weighted (multiplicative random effects)	1.02568	1.11714	0.941708	0.560667	0.1369
2	1228	Selenium	Granulysin	Inverse variance weighted (multiplicative random effects)	0.952775	1.00183	0.906119	0.0589627	0.371864
2	1229	Selenium	Glycine N-methyltransferase	Inverse variance weighted (multiplicative random effects)	0.959173	1.02459	0.897929	0.215629	0.290258
2	1230	Selenium	Glucosamine-6-phosphate isomerase 1	Inverse variance weighted (multiplicative random effects)	0.969957	1.06614	0.882452	0.527163	0.177041
2	1231	Selenium	Glucosamine 6-phosphate N-acetyltransferase	Inverse variance weighted (multiplicative random effects)	0.995913	1.10054	0.901233	0.935963	0.0521799
2	1232	Selenium	N-acetylglucosamine-1-phosphotransferase subunit gamma	Inverse variance weighted (multiplicative random effects)	0.98348	1.05018	0.92102	0.61878	0.086763
2	1233	Selenium	Progonadoliberin-1	Inverse variance weighted (multiplicative random effects)	0.931961	1.00051	0.86811	0.0516621	0.664392
2	1234	Selenium	Progonadoliberin-2	Inverse variance weighted (multiplicative random effects)	1.00118	1.08035	0.927801	0.975854	0.0501794
2	1235	Selenium	N-acetylglucosamine-6-sulfatase	Inverse variance weighted (multiplicative random effects)	0.989322	1.09858	0.890934	0.840803	0.0650985
2	1236	Selenium	N-acetylglucosamine-6-sulfatase	Inverse variance weighted (multiplicative random effects)	1.00453	1.07668	0.937218	0.898307	0.0526604
2	1237	Selenium	Golgi membrane protein 1	Inverse variance weighted (multiplicative random effects)	1.04305	1.13684	0.957001	0.337303	0.295608
2	1238	Selenium	Golgi membrane protein 1	Inverse variance weighted (multiplicative random effects)	1.20694	1.31796	1.10528	2.79224e-05	0.999998
2	1239	Selenium	RAB6-interacting golgin	Inverse variance weighted (multiplicative random effects)	1.05188	1.11196	0.995047	0.074296	0.400378
2	1240	Selenium	Golgi SNAP receptor complex member 1	Inverse variance weighted (multiplicative random effects)	1.00521	1.06723	0.946798	0.864843	0.0535168
2	1241	Selenium	Aspartate aminotransferase, cytoplasmic	Inverse variance weighted (multiplicative random effects)	1.07242	1.16851	0.984228	0.110289	0.657537
2	1242	Selenium	Platelet glycoprotein Ib alpha chain	Inverse variance weighted (multiplicative random effects)	1.04314	1.16345	0.935264	0.448266	0.296513
2	1243	Selenium	Platelet glycoprotein V	Inverse variance weighted (multiplicative random effects)	1.00097	1.08536	0.92314	0.981324	0.0501214
2	1244	Selenium	Cell surface A33 antigen	Inverse variance weighted (multiplicative random effects)	1.16137	1.26743	1.06419	0.000792716	0.999302
2	1245	Selenium	Glypican-1	Inverse variance weighted (multiplicative random effects)	0.988083	1.06761	0.914476	0.761483	0.0688705
2	1246	Selenium	Glypican-3	Inverse variance weighted (multiplicative random effects)	1.01479	1.07535	0.957638	0.619641	0.0784322
2	1247	Selenium	Glypican-5	Inverse variance weighted (multiplicative random effects)	1.00638	1.05888	0.956486	0.806275	0.0552735
2	1248	Selenium	Glypican-6	Inverse variance weighted (multiplicative random effects)	1.01701	1.11765	0.925429	0.7261	0.0877138
2	1249	Selenium	Glycerophosphocholine phosphodiesterase GPCPD1	Inverse variance weighted (multiplicative random effects)	1.08444	1.15325	1.01973	0.00981216	0.784521
2	1250	Selenium	Glycerol-3-phosphate dehydrogenase 1-like protein	Inverse variance weighted (multiplicative random effects)	1.10788	1.20847	1.01566	0.0208689	0.936551
2	1251	Selenium	Glycoprotein hormone alpha-2	Inverse variance weighted (multiplicative random effects)	1.02718	1.09054	0.967504	0.379846	0.147463
2	1252	Selenium	Glucose-6-phosphate isomerase	Inverse variance weighted (multiplicative random effects)	0.989577	1.07734	0.908962	0.809032	0.064374
2	1253	Selenium	Phosphatidylinositol-glycan-specific phospholipase D	Inverse variance weighted (multiplicative random effects)	1.08477	1.20376	0.977532	0.1255	0.787748
2	1254	Selenium	Phosphatidylinositol-glycan-specific phospholipase D	Inverse variance weighted (multiplicative random effects)	0.976343	1.04852	0.909138	0.510548	0.127182
2	1255	Selenium	Transmembrane glycoprotein NMB	Inverse variance weighted (multiplicative random effects)	1.0749	1.15173	1.00319	0.0403371	0.686152
2	1256	Selenium	Transmembrane glycoprotein NMB	Inverse variance weighted (multiplicative random effects)	1.08387	1.15407	1.01793	0.0119005	0.779298
2	1257	Selenium	Transmembrane glycoprotein NMB	Inverse variance weighted (multiplicative random effects)	1.00767	1.07804	0.941897	0.824386	0.0576192
2	1258	Selenium	Transmembrane glycoprotein NMB	Inverse variance weighted (multiplicative random effects)	0.969839	1.07184	0.877544	0.548342	0.172706
2	1259	Selenium	Probable G-protein coupled receptor 101	Inverse variance weighted (multiplicative random effects)	0.973854	1.0289	0.92175	0.344975	0.14506
2	1260	Selenium	Probable G-protein coupled receptor 101	Inverse variance weighted (multiplicative random effects)	1.0545	1.14379	0.972173	0.200714	0.433282
2	1261	Selenium	Protein GPR107	Inverse variance weighted (multiplicative random effects)	0.901666	0.978935	0.830496	0.0136051	0.941086
2	1262	Selenium	Probable G-protein coupled receptor 135	Inverse variance weighted (multiplicative random effects)	1.05316	1.14346	0.969982	0.217242	0.416282
2	1263	Selenium	G-protein coupled receptor 26	Inverse variance weighted (multiplicative random effects)	1.13663	1.2409	1.04113	0.00423483	0.992344
2	1264	Selenium	Alanine aminotransferase 1	Inverse variance weighted (multiplicative random effects)	0.892559	0.956135	0.833209	0.00120479	0.972471
2	1265	Selenium	Glutathione peroxidase 7	Inverse variance weighted (multiplicative random effects)	1.00059	1.11104	0.90113	0.991125	0.0500459
2	1266	Selenium	GRAM domain-containing protein 1C	Inverse variance weighted (multiplicative random effects)	1.05034	1.14674	0.962033	0.273036	0.381376
2	1267	Selenium	GRAM domain-containing protein 1C	Inverse variance weighted (multiplicative random effects)	0.944999	1.03155	0.865712	0.205769	0.480377
2	1268	Selenium	GRB2-related adapter protein	Inverse variance weighted (multiplicative random effects)	1.08737	1.17771	1.00396	0.0396766	0.810775
2	1269	Selenium	GRB2-related adapter protein 2	Inverse variance weighted (multiplicative random effects)	0.985268	1.05214	0.922649	0.657757	0.0790683
2	1270	Selenium	Growth factor receptor-bound protein 14	Inverse variance weighted (multiplicative random effects)	1.09999	1.2468	0.970475	0.135934	0.899634
2	1271	Selenium	Growth factor receptor-bound protein 2	Inverse variance weighted (multiplicative random effects)	1.01622	1.13649	0.908687	0.777929	0.0842743
2	1272	Selenium	Growth factor receptor-bound protein 7	Inverse variance weighted (multiplicative random effects)	0.999872	1.08158	0.924339	0.997459	0.0500021
2	1273	Selenium	Gremlin-1	Inverse variance weighted (multiplicative random effects)	1.00469	1.05918	0.952992	0.862306	0.0528414
2	1274	Selenium	Gremlin-2	Inverse variance weighted (multiplicative random effects)	0.861336	0.949258	0.781557	0.00261156	0.995974
2	1275	Selenium	Glutamate receptor 4	Inverse variance weighted (multiplicative random effects)	1.02566	1.08171	0.972514	0.350659	0.136731
2	1276	Selenium	Glutamate receptor ionotropic, delta-2	Inverse variance weighted (multiplicative random effects)	0.963805	1.04363	0.890085	0.363825	0.237319
2	1277	Selenium	Granulins	Inverse variance weighted (multiplicative random effects)	0.940696	1.02677	0.861836	0.171138	0.528577
2	1278	Selenium	Gastrin-releasing peptide	Inverse variance weighted (multiplicative random effects)	1.1037	1.14302	1.06573	3.30575e-08	0.918464
2	1279	Selenium	Gastrin-releasing peptide	Inverse variance weighted (multiplicative random effects)	1.04036	1.13249	0.955729	0.3607	0.266279
2	1280	Selenium	Gastrin-releasing peptide	Inverse variance weighted (multiplicative random effects)	0.945196	1.02008	0.875809	0.147362	0.477836
2	1281	Selenium	GrpE protein homolog 1, mitochondrial	Inverse variance weighted (multiplicative random effects)	0.978344	1.09629	0.873091	0.70617	0.11032
2	1282	Selenium	GSK3-beta interaction protein	Inverse variance weighted (multiplicative random effects)	1.03665	1.10728	0.970525	0.284476	0.22846
2	1283	Selenium	Glutathione S-transferase A1	Inverse variance weighted (multiplicative random effects)	0.887835	0.940735	0.83791	5.60098e-05	0.98232
2	1284	Selenium	Glutathione S-transferase A3	Inverse variance weighted (multiplicative random effects)	1.01746	1.0914	0.948527	0.628696	0.088401
2	1285	Selenium	Glutathione S-transferase A4	Inverse variance weighted (multiplicative random effects)	1.00369	1.09717	0.918169	0.935427	0.0517615
2	1286	Selenium	Glutathione S-transferase kappa 1	Inverse variance weighted (multiplicative random effects)	1.00286	1.09464	0.918768	0.949121	0.0510562
2	1287	Selenium	Glutathione S-transferase Mu 1	Inverse variance weighted (multiplicative random effects)	0.940761	1.01713	0.870126	0.125151	0.541582
2	1288	Selenium	Glutathione S-transferase omega-1	Inverse variance weighted (multiplicative random effects)	1.00605	1.05994	0.954897	0.820787	0.0547359
2	1289	Selenium	Glutathione S-transferase P	Inverse variance weighted (multiplicative random effects)	1.02483	1.09758	0.956907	0.483269	0.131165
2	1290	Selenium	Glutathione S-transferase P	Inverse variance weighted (multiplicative random effects)	0.995908	1.09825	0.903102	0.934521	0.0521861
2	1291	Selenium	Glutathione S-transferase theta-2B	Inverse variance weighted (multiplicative random effects)	1.05394	1.13483	0.978807	0.163843	0.42617
2	1292	Selenium	General transcription factor II-I	Inverse variance weighted (multiplicative random effects)	0.911347	1.00289	0.828157	0.0573224	0.883596
2	1293	Selenium	Guanylyl cyclase-activating protein 1	Inverse variance weighted (multiplicative random effects)	1.01092	1.06429	0.960226	0.679037	0.0654623
2	1294	Selenium	Guanylate cyclase activator 2B	Inverse variance weighted (multiplicative random effects)	0.915237	1.05046	0.79742	0.207739	0.761391
2	1295	Selenium	Glucoside xylosyltransferase 1	Inverse variance weighted (multiplicative random effects)	0.934059	0.993847	0.877868	0.0311631	0.635955
2	1296	Selenium	Glycophorin-A	Inverse variance weighted (multiplicative random effects)	1.0414	1.11102	0.976146	0.219169	0.277364
2	1297	Selenium	Granzyme A	Inverse variance weighted (multiplicative random effects)	0.905427	0.951741	0.861366	9.48895e-05	0.922034
2	1298	Selenium	Granzyme B	Inverse variance weighted (multiplicative random effects)	1.0376	1.10083	0.977992	0.221425	0.237742
2	1299	Selenium	Granzyme B	Inverse variance weighted (multiplicative random effects)	0.851655	0.914323	0.793283	9.30921e-06	0.999836
2	1300	Selenium	Granzyme H	Inverse variance weighted (multiplicative random effects)	1.03626	1.09994	0.97627	0.241733	0.224647
2	1301	Selenium	Granzyme K	Inverse variance weighted (multiplicative random effects)	1.03865	1.08663	0.992795	0.0997356	0.2484
2	1302	Selenium	Granzyme M	Inverse variance weighted (multiplicative random effects)	0.927084	0.981646	0.875554	0.00946144	0.727093
2	1303	Selenium	Histone H1x	Inverse variance weighted (multiplicative random effects)	0.99389	1.0531	0.93801	0.835542	0.0548925
2	1304	Selenium	Histone H2A.z	Inverse variance weighted (multiplicative random effects)	0.8761	0.95391	0.804637	0.00231204	0.99499
2	1305	Selenium	GDH/6PGL endoplasmic bifunctional protein	Inverse variance weighted (multiplicative random effects)	1.01325	1.12625	0.911584	0.807261	0.0715566
2	1306	Selenium	3-hydroxyanthranilate 3,4-dioxygenase	Inverse variance weighted (multiplicative random effects)	0.969398	1.03389	0.908927	0.344271	0.18203
2	1307	Selenium	Hepcidin	Inverse variance weighted (multiplicative random effects)	0.971464	1.04884	0.899794	0.45905	0.164151
2	1308	Selenium	Hyaluronan and proteoglycan link protein 1	Inverse variance weighted (multiplicative random effects)	0.952758	1.01674	0.8928	0.144481	0.372025
2	1309	Selenium	Histone acetyltransferase type B catalytic subunit	Inverse variance weighted (multiplicative random effects)	1.00354	1.07478	0.937024	0.919564	0.0516224
2	1310	Selenium	Hepatitis A virus cellular receptor 1	Inverse variance weighted (multiplicative random effects)	1.03426	1.15183	0.928687	0.53973	0.20585
2	1311	Selenium	Hepatitis A virus cellular receptor 2	Inverse variance weighted (multiplicative random effects)	0.979567	1.06088	0.904486	0.61186	0.106956
2	1312	Selenium	Hepatitis A virus cellular receptor 2	Inverse variance weighted (multiplicative random effects)	0.98752	1.08068	0.90239	0.784816	0.0707233
2	1313	Selenium	Heparin-binding EGF-like growth factor	Inverse variance weighted (multiplicative random effects)	1.0009	1.08315	0.924904	0.982144	0.0501056
2	1314	Selenium	Heparin-binding EGF-like growth factor	Inverse variance weighted (multiplicative random effects)	0.96311	1.05902	0.875887	0.437716	0.238329
2	1315	Selenium	Hemoglobin subunit gamma-1	Inverse variance weighted (multiplicative random effects)	1.03709	1.10078	0.977087	0.231035	0.23276
2	1316	Selenium	Hemoglobin subunit theta-1	Inverse variance weighted (multiplicative random effects)	1.03237	1.10399	0.965391	0.351976	0.188866
2	1317	Selenium	Hemoglobin subunit zeta	Inverse variance weighted (multiplicative random effects)	1.06893	1.12225	1.01814	0.00727612	0.615694
2	1318	Selenium	Hydroxycarboxylic acid receptor 2	Inverse variance weighted (multiplicative random effects)	0.997908	1.08075	0.921417	0.958943	0.0505699
2	1319	Selenium	Tyrosine-protein kinase HCK	Inverse variance weighted (multiplicative random effects)	0.902283	0.991176	0.821363	0.031962	0.938238
2	1320	Selenium	Histone deacetylase 8	Inverse variance weighted (multiplicative random effects)	1.01542	1.10907	0.929683	0.733855	0.0809375
2	1321	Selenium	Hepatoma-derived growth factor-related protein 2	Inverse variance weighted (multiplicative random effects)	0.970146	1.0577	0.889838	0.491758	0.175414
2	1322	Selenium	Haloacid dehalogenase-like hydrolase domain-containing protein 2	Inverse variance weighted (multiplicative random effects)	1.06953	1.14364	1.00022	0.0492494	0.62307
2	1323	Selenium	Vigilin	Inverse variance weighted (multiplicative random effects)	0.988891	1.12835	0.866665	0.868182	0.0663668
2	1324	Selenium	E3 ubiquitin-protein ligase HECW1	Inverse variance weighted (multiplicative random effects)	1.02087	1.10061	0.946898	0.590488	0.107004
2	1325	Selenium	Protein HEG homolog 1	Inverse variance weighted (multiplicative random effects)	1.03462	1.12915	0.948003	0.445476	0.2091
2	1326	Selenium	HEPACAM family member 2	Inverse variance weighted (multiplicative random effects)	1.09035	1.16717	1.01859	0.0127641	0.835059
2	1327	Selenium	HEPACAM family member 2	Inverse variance weighted (multiplicative random effects)	1.11835	1.221	1.02432	0.0125456	0.968133
2	1328	Selenium	Hephaestin-like protein 1	Inverse variance weighted (multiplicative random effects)	1.12547	1.20372	1.0523	0.000568041	0.981081
2	1329	Selenium	Probable E3 ubiquitin-protein ligase HERC1	Inverse variance weighted (multiplicative random effects)	1.04728	1.14417	0.958595	0.306154	0.344359
2	1330	Selenium	Probable E3 ubiquitin-protein ligase HERC4	Inverse variance weighted (multiplicative random effects)	1.01527	1.11333	0.925845	0.747329	0.0803291
2	1331	Selenium	E3 ISG15--protein ligase HERC5	Inverse variance weighted (multiplicative random effects)	1.02216	1.10004	0.9498	0.558437	0.114424
2	1332	Selenium	Hemojuvelin	Inverse variance weighted (multiplicative random effects)	1.0538	1.11972	0.991763	0.0904925	0.424462
2	1333	Selenium	Homogentisate 1,2-dioxygenase	Inverse variance weighted (multiplicative random effects)	0.931428	1.00301	0.864958	0.0600388	0.671488
[truncated: 5,231 more rows]

## Sheet: 4
Supplementary Table 4. SNP information included in MR studies
[truncated: 10 more rows]

[truncated: 5 more sheets: 5, 6, 7, 8, 9]
